# Supplementary material for: (2,2′-Bipyridine-κ2 N,N′)bis­(N-ethyl-N-methyl­dithio­carbamato-κ2 S,S′)zinc(II)
Source: Acta Crystallogr Sect E Struct Rep Online. 2010 Jan 30;66(Pt 2):m208. doi: 10.1107/S1600536810002606 (PMC2979959; doi:10.1107/S1600536810002606)
Supplement: Supplementary file 1 [file e-66-0m208-sup1.cif]

##############################################################################
###                                                                        ###
###        Electronic paper (Acta Crystallographica Section E)             ###
###                                                                        ###
##############################################################################
#                                                                            #
# This CIF contains the data in a paper accepted for publication in Acta     #
# Crystallographica Section E. It conforms to the requirements of Notes      #
# for Authors for Section E, and has been peer reviewed under the auspices   #
# of the IUCr Commission on Journals.                                        #
#                                                                            #
# Full details of the Crystallographic Information File format               #
# are given in the paper "The Crystallographic Information File (CIF):       #
# a New Standard Archive File for Crystallography" by S. R. Hall, F. H.      #
# Allen and I. D. Brown [Acta Cryst. (1991), A47, 655-685].                  #
#                                                                            #
# The current version of the core CIF dictionary is obtainable from          #
# ftp://ftp.iucr.org/pub/cif_core.dic. The current version number is 2.4.    #
#                                                                            #
# Software is freely available for graphical display of the structure(s) in  #
# this CIF.  For information consult the CIF home page http://www.iucr.org/  #
# cif/home.html                                                              #
#                                                                            #
# This file may be used for bona fide research purposes within the           #
# scientific community so long as proper attribution is given to the journal # 
# article from which it was obtained.                                        #
#                                                                            #
##############################################################################
                                             
data_global
_audit_creation_method     SHELXL-97
_journal_date_recd_electronic     2010-01-19
_journal_date_accepted     2010-01-20
_journal_name_full     'Acta Crystallographica, Section E'
_journal_year     2010
_journal_volume     66
_journal_issue      2
_journal_page_first     m208
_journal_page_last     m208
_journal_paper_category     QM
_journal_coeditor_code     HB5313
_publ_contact_author
;
     Dr. Seik Weng Ng
     Department of Chemistry
     University of Malaya
     50603 Kuala Lumpur
     Malaysia
;
_publ_contact_author_email     seikweng@um.edu.my
_publ_contact_author_fax     '03 7967 4193'
_publ_contact_author_phone     '03 7967 6778'
_publ_section_title
;\
(2,2'-Bipyridine-\k^2^<i>N</i>,<i>N</i>')bis(<i>N</i>-ethyl-<i>N</i>-\
methyldithiocarbamato-\k^2^<i>S</i>,<i>S</i>')zinc(II)
;
loop_
    _publ_author_name
    _publ_author_address
    'Abdul Ghafar, Noorul Aisyah'
;
     School of Chemical Sciences
     Universiti Kebangbaan Malaysia
     43600 Bangi
     Malaysia
;
    'Baba, Ibrahim'
;
     School of Chemical Sciences
     Universiti Kebangbaan Malaysia
     43600 Bangi
     Malaysia
;
    'Yamin, Bohari M.'
;
     School of Chemical Sciences
     Universiti Kebangbaan Malaysia
     43600 Bangi
     Malaysia
;
    'Ng, Seik Weng'
;
     Department of Chemistry
     University of Malaya
     50603 Kuala Lumpur
     Malaysia
;
_publ_section_synopsis     .
data_I
_audit_creation_method     SHELXL-97
_chemical_name_systematic
;
(2,2'-Bipyridine-\k^2^<i>N</i>,<i>N</i>')bis(<i>N</i>-ethyl-<i>N</i>-
methyldithiocarbamato-\k^2^<i>S</i>,<i>S</i>')zinc(II)
;
_chemical_name_common     ?
_chemical_formula_moiety     'C18 H24 N4 S4 Zn'
_chemical_formula_sum     'C18 H24 N4 S4 Zn'
_chemical_formula_iupac     '[Zn (C4 H8 N S2)2 (C10 H8 N2)]'
_chemical_formula_weight     490.02
_chemical_melting_point     ?
_symmetry_cell_setting     Orthorhombic
_symmetry_space_group_name_H-M     'P n a a'
_symmetry_space_group_name_Hall     '-P 2ac 2bc'
loop_
    _symmetry_equiv_pos_as_xyz
    'x, y, z'
    '-x+1/2, -y, z+1/2'
    'x, -y+1/2, -z+1/2'
    '-x+1/2, y+1/2, -z'
    '-x, -y, -z'
    'x-1/2, y, -z-1/2'
    '-x, y-1/2, z-1/2'
    'x-1/2, -y-1/2, z'
_cell_length_a     16.9478(7)
_cell_length_b     19.3282(8)
_cell_length_c     6.6572(3)
_cell_angle_alpha     90.00
_cell_angle_beta     90.00
_cell_angle_gamma     90.00
_cell_volume     2180.70(16)
_cell_formula_units_Z     4
_cell_measurement_reflns_used     6268
_cell_measurement_theta_min     2.4
_cell_measurement_theta_max     27.5
_cell_measurement_temperature     293(2)
_exptl_crystal_description     Block
_exptl_crystal_colour     Colorless
_exptl_crystal_size_max     0.45
_exptl_crystal_size_mid     0.40
_exptl_crystal_size_min     0.35
_exptl_crystal_density_diffrn     1.493
_exptl_crystal_density_meas     ?
_exptl_crystal_density_method     'not measured'
_exptl_crystal_F_000     1016
_exptl_absorpt_coefficient_mu     1.520
_exptl_absorpt_correction_type     Multi-scan
_exptl_absorpt_process_details     '(SADABS; Sheldrick, 1996)'
_exptl_absorpt_correction_T_min     0.5478
_exptl_absorpt_correction_T_max     0.6182
_diffrn_ambient_temperature     293(2)
_diffrn_radiation_type     MoK\a
_diffrn_radiation_wavelength     0.71073
_diffrn_radiation_source     'fine-focus sealed tube'
_diffrn_radiation_monochromator     graphite
_diffrn_measurement_device_type     'Bruker SMART APEX CCD'
_diffrn_measurement_method     '\w scans'
_diffrn_detector_area_resol_mean     ?
_diffrn_reflns_number     13725
_diffrn_reflns_av_R_equivalents     0.0189
_diffrn_reflns_av_sigmaI/netI     0.0161
_diffrn_reflns_theta_min     2.11
_diffrn_reflns_theta_max     27.50
_diffrn_reflns_theta_full     27.50
_diffrn_measured_fraction_theta_max     1.000
_diffrn_measured_fraction_theta_full     1.000
_diffrn_reflns_limit_h_min     -20
_diffrn_reflns_limit_h_max     22
_diffrn_reflns_limit_k_min     -25
_diffrn_reflns_limit_k_max     24
_diffrn_reflns_limit_l_min     -5
_diffrn_reflns_limit_l_max     8
_diffrn_standards_number     0
_diffrn_standards_interval_count     0
_diffrn_standards_interval_time     0
_diffrn_standards_decay_%     0
_reflns_number_total     2513
_reflns_number_gt     2252
_reflns_threshold_expression     I>2\s(I)
_refine_ls_structure_factor_coef     Fsqd
_refine_ls_matrix_type     full
_refine_ls_R_factor_all     0.0338
_refine_ls_R_factor_gt     0.0304
_refine_ls_wR_factor_gt     0.0882
_refine_ls_wR_factor_ref     0.0907
_refine_ls_goodness_of_fit_ref     1.042
_refine_ls_restrained_S_all     1.074
_refine_ls_number_reflns     2513
_refine_ls_number_parameters     136
_refine_ls_number_restraints     14
_refine_ls_hydrogen_treatment     constr
_refine_ls_weighting_scheme     calc
_refine_ls_weighting_details
         'calc w=1/[\s^2^(Fo^2^)+(0.0554P)^2^+0.6285P] where P=(Fo^2^+2Fc^2^)/3'
_atom_sites_solution_hydrogens     geom
_atom_sites_solution_primary     direct
_atom_sites_solution_secondary     difmap
_refine_ls_shift/su_max     0.001
_refine_ls_shift/su_mean     0.001
_refine_diff_density_max     0.350
_refine_diff_density_min     -0.224
_refine_ls_extinction_method     none
_refine_ls_extinction_coef     ?
loop_
    _atom_type_symbol
    _atom_type_description
    _atom_type_scat_dispersion_real
    _atom_type_scat_dispersion_imag
    _atom_type_scat_source
    'C' 'C' 0.0033 0.0016
                         'International Tables Vol C Tables 4.2.6.8 and 6.1.1.4'
    'H' 'H' 0.0000 0.0000
                         'International Tables Vol C Tables 4.2.6.8 and 6.1.1.4'
    'N' 'N' 0.0061 0.0033
                         'International Tables Vol C Tables 4.2.6.8 and 6.1.1.4'
    'S' 'S' 0.1246 0.1234
                         'International Tables Vol C Tables 4.2.6.8 and 6.1.1.4'
    'Zn' 'Zn' 0.2839 1.4301
                         'International Tables Vol C Tables 4.2.6.8 and 6.1.1.4'
_computing_data_collection     'SMART (Bruker, 2000)'
_computing_cell_refinement     'SAINT (Bruker, 2000)'
_computing_data_reduction     'SAINT (Bruker, 2000)'
_computing_structure_solution     'SHELXS97 (Sheldrick, 2008)'
_computing_structure_refinement     'SHELXL97 (Sheldrick, 2008)'
_computing_molecular_graphics     'X-SEED (Barbour, 2001)'
_computing_publication_material     'publCIF (Westrip, 2010)'
loop_
    _atom_site_type_symbol
    _atom_site_label
    _atom_site_fract_x
    _atom_site_fract_y
    _atom_site_fract_z
    _atom_site_U_iso_or_equiv
    _atom_site_adp_type
    _atom_site_calc_flag
    _atom_site_refinement_flags
    _atom_site_occupancy
    _atom_site_disorder_assembly
    _atom_site_disorder_group
    Zn Zn1 0.292606(17) 0.2500 0.2500 0.03998(12) Uani d S 1 . .
    S S1 0.27352(4) 0.14351(3) 0.03544(9) 0.05648(17) Uani d . 1 . .
    S S2 0.19702(3) 0.16932(3) 0.42289(8) 0.04706(15) Uani d . 1 . .
    N N1 0.16951(11) 0.05783(10) 0.2003(3) 0.0545(4) Uani d . 1 . .
    N N2 0.39422(8) 0.21503(8) 0.4216(2) 0.0379(3) Uani d . 1 . .
    C C1 0.20922(11) 0.11716(11) 0.2174(3) 0.0424(4) Uani d . 1 A .
    C C2 0.18288(18) 0.00855(16) 0.0390(5) 0.0884(10) Uani d PD 0.50 A 1
    H H2A 0.2286 0.0238 -0.0367 0.106 Uiso calc PR 0.50 A 1
    H H2B 0.1961 -0.0357 0.0990 0.106 Uiso calc PR 0.50 A 1
    C C3 0.1206(3) -0.0020(3) -0.0968(8) 0.0731(15) Uani d PDU 0.50 A 1
    H H3A 0.1326 -0.0407 -0.1819 0.110 Uiso calc PR 0.50 A 1
    H H3B 0.1136 0.0387 -0.1775 0.110 Uiso calc PR 0.50 A 1
    H H3C 0.0729 -0.0113 -0.0237 0.110 Uiso calc PR 0.50 A 1
    C C2' 0.18288(18) 0.00855(16) 0.0390(5) 0.0884(10) Uani d P 0.50 A 2
    H H2'A 0.1652 -0.0364 0.0804 0.106 Uiso calc PR 0.50 A 2
    H H2'B 0.2382 0.0068 0.0082 0.106 Uiso calc PR 0.50 A 2
    H H2'C 0.1541 0.0227 -0.0781 0.106 Uiso calc PR 0.50 A 2
    C C4 0.11331(16) 0.03509(15) 0.3511(4) 0.0725(7) Uani d P 0.50 A 1
    H H4A 0.1398 0.0296 0.4775 0.087 Uiso calc PR 0.50 A 1
    H H4B 0.0908 -0.0083 0.3109 0.087 Uiso calc PR 0.50 A 1
    H H4C 0.0722 0.0690 0.3644 0.087 Uiso calc PR 0.50 A 1
    C C4' 0.11331(16) 0.03509(15) 0.3511(4) 0.0725(7) Uani d PD 0.50 A 2
    H H4'A 0.1228 -0.0134 0.3796 0.087 Uiso calc PR 0.50 A 2
    H H4'B 0.1228 0.0608 0.4739 0.087 Uiso calc PR 0.50 A 2
    C C5' 0.0321(4) 0.0434(5) 0.2957(14) 0.114(3) Uani d PDU 0.50 A 2
    H H5'A -0.0004 0.0154 0.3816 0.171 Uiso calc PR 0.50 A 2
    H H5'B 0.0249 0.0293 0.1587 0.171 Uiso calc PR 0.50 A 2
    H H5'C 0.0173 0.0911 0.3100 0.171 Uiso calc PR 0.50 A 2
    C C6 0.39024(12) 0.18074(10) 0.5947(3) 0.0453(4) Uani d . 1 . .
    H H6 0.3408 0.1703 0.6470 0.054 Uiso calc R 1 . .
    C C7 0.45602(13) 0.16000(11) 0.6997(3) 0.0492(5) Uani d . 1 . .
    H H7 0.4511 0.1362 0.8205 0.059 Uiso calc R 1 . .
    C C8 0.52930(13) 0.17520(11) 0.6222(3) 0.0512(5) Uani d . 1 . .
    H H8 0.5748 0.1617 0.6897 0.061 Uiso calc R 1 . .
    C C9 0.53413(11) 0.21061(11) 0.4434(3) 0.0468(4) Uani d . 1 . .
    H H9 0.5831 0.2212 0.3882 0.056 Uiso calc R 1 . .
    C C10 0.46553(10) 0.23031(9) 0.3464(3) 0.0367(4) Uani d . 1 . .
loop_
    _atom_site_aniso_label
    _atom_site_aniso_U_11
    _atom_site_aniso_U_22
    _atom_site_aniso_U_33
    _atom_site_aniso_U_12
    _atom_site_aniso_U_13
    _atom_site_aniso_U_23
    Zn1 0.03265(18) 0.04134(19) 0.0460(2) 0.000 0.000 0.00225(12)
    S1 0.0583(3) 0.0555(3) 0.0557(3) -0.0150(2) 0.0193(3) -0.0093(2)
    S2 0.0409(3) 0.0566(3) 0.0437(3) -0.0025(2) 0.00315(19) -0.0026(2)
    N1 0.0479(10) 0.0455(9) 0.0701(12) -0.0080(8) 0.0102(9) -0.0039(8)
    N2 0.0354(7) 0.0381(7) 0.0402(8) -0.0013(6) 0.0004(6) 0.0002(6)
    C1 0.0357(9) 0.0422(10) 0.0493(10) 0.0005(7) 0.0022(7) 0.0024(8)
    C2 0.0759(18) 0.0659(16) 0.123(3) -0.0218(14) 0.0324(18) -0.0391(18)
    C3 0.097(4) 0.063(3) 0.059(3) 0.017(3) -0.009(3) -0.012(2)
    C2' 0.0759(18) 0.0659(16) 0.123(3) -0.0218(14) 0.0324(18) -0.0391(18)
    C4 0.0698(16) 0.0695(15) 0.0783(17) -0.0251(13) 0.0123(14) 0.0122(13)
    C4' 0.0698(16) 0.0695(15) 0.0783(17) -0.0251(13) 0.0123(14) 0.0122(13)
    C5' 0.086(4) 0.124(6) 0.132(6) -0.010(4) 0.025(4) 0.026(5)
    C6 0.0455(10) 0.0459(10) 0.0444(10) -0.0039(8) 0.0010(8) 0.0047(8)
    C7 0.0581(12) 0.0442(10) 0.0453(10) -0.0011(8) -0.0068(9) 0.0067(9)
    C8 0.0490(11) 0.0497(11) 0.0549(12) 0.0086(9) -0.0128(10) 0.0034(9)
    C9 0.0347(9) 0.0524(11) 0.0533(11) 0.0049(8) -0.0018(8) 0.0007(9)
    C10 0.0342(8) 0.0355(8) 0.0402(10) 0.0007(6) -0.0008(7) -0.0024(7)
loop_
    _geom_bond_atom_site_label_1
    _geom_bond_atom_site_label_2
    _geom_bond_site_symmetry_2
    _geom_bond_distance
    _geom_bond_publ_flag
    Zn1 N2 . 2.1742(15) y
    Zn1 N2 3 2.1742(15) ?
    Zn1 S2 . 2.5259(5) y
    Zn1 S2 3 2.5259(5) ?
    Zn1 S1 . 2.5261(6) y
    Zn1 S1 3 2.5261(6) ?
    S1 C1 . 1.707(2) ?
    S2 C1 . 1.712(2) ?
    N1 C1 . 1.334(3) ?
    N1 C4 . 1.452(3) ?
    N1 C2 . 1.453(3) ?
    N2 C6 . 1.331(2) ?
    N2 C10 . 1.341(2) ?
    C2 C3 . 1.405(5) ?
    C2 H2A . 0.9700 ?
    C2 H2B . 0.9700 ?
    C3 H3A . 0.9600 ?
    C3 H3B . 0.9600 ?
    C3 H3C . 0.9600 ?
    C4 H4A . 0.9600 ?
    C4 H4B . 0.9600 ?
    C4 H4C . 0.9600 ?
    C5' H5'A . 0.9600 ?
    C5' H5'B . 0.9600 ?
    C5' H5'C . 0.9600 ?
    C6 C7 . 1.376(3) ?
    C6 H6 . 0.9300 ?
    C7 C8 . 1.377(3) ?
    C7 H7 . 0.9300 ?
    C8 C9 . 1.375(3) ?
    C8 H8 . 0.9300 ?
    C9 C10 . 1.384(3) ?
    C9 H9 . 0.9300 ?
    C10 C10 3 1.492(4) ?
loop_
    _geom_angle_atom_site_label_1
    _geom_angle_atom_site_label_2
    _geom_angle_atom_site_label_3
    _geom_angle_site_symmetry_1
    _geom_angle_site_symmetry_3
    _geom_angle
    _geom_angle_publ_flag
    N2 Zn1 N2 . 3 75.24(8) y
    N2 Zn1 S2 . . 94.40(4) ?
    N2 Zn1 S2 3 . 159.93(4) ?
    N2 Zn1 S2 . 3 159.93(4) ?
    N2 Zn1 S2 3 3 94.40(4) ?
    S2 Zn1 S2 . 3 100.22(3) ?
    N2 Zn1 S1 . . 98.35(4) ?
    N2 Zn1 S1 3 . 93.31(4) ?
    S2 Zn1 S1 . . 70.884(17) y
    S2 Zn1 S1 3 . 99.39(2) ?
    N2 Zn1 S1 . 3 93.31(4) ?
    N2 Zn1 S1 3 3 98.35(4) ?
    S2 Zn1 S1 . 3 99.39(2) ?
    S2 Zn1 S1 3 3 70.884(17) ?
    S1 Zn1 S1 . 3 165.28(3) ?
    C1 S1 Zn1 . . 85.62(7) ?
    C1 S2 Zn1 . . 85.53(7) ?
    C1 N1 C4 . . 122.2(2) ?
    C1 N1 C2 . . 123.2(2) ?
    C4 N1 C2 . . 114.5(2) ?
    C6 N2 C10 . . 118.59(16) ?
    C6 N2 Zn1 . . 124.71(12) ?
    C10 N2 Zn1 . . 116.70(12) ?
    N1 C1 S2 . . 120.88(16) ?
    N1 C1 S1 . . 121.19(16) ?
    S2 C1 S1 . . 117.93(12) ?
    C3 C2 N1 . . 117.0(3) ?
    C3 C2 H2A . . 108.1 ?
    N1 C2 H2A . . 108.1 ?
    C3 C2 H2B . . 108.1 ?
    N1 C2 H2B . . 108.1 ?
    H2A C2 H2B . . 107.3 ?
    N1 C4 H4A . . 109.5 ?
    N1 C4 H4B . . 109.5 ?
    N1 C4 H4C . . 109.5 ?
    H5'A C5' H5'B . . 109.5 ?
    H5'A C5' H5'C . . 109.5 ?
    H5'B C5' H5'C . . 109.5 ?
    N2 C6 C7 . . 122.96(18) ?
    N2 C6 H6 . . 118.5 ?
    C7 C6 H6 . . 118.5 ?
    C8 C7 C6 . . 118.6(2) ?
    C8 C7 H7 . . 120.7 ?
    C6 C7 H7 . . 120.7 ?
    C7 C8 C9 . . 118.97(19) ?
    C7 C8 H8 . . 120.5 ?
    C9 C8 H8 . . 120.5 ?
    C8 C9 C10 . . 119.40(19) ?
    C8 C9 H9 . . 120.3 ?
    C10 C9 H9 . . 120.3 ?
    N2 C10 C9 . . 121.49(18) ?
    N2 C10 C10 . 3 115.69(10) ?
    C9 C10 C10 . 3 122.82(12) ?
loop_
    _geom_torsion_atom_site_label_1
    _geom_torsion_atom_site_label_2
    _geom_torsion_atom_site_label_3
    _geom_torsion_atom_site_label_4
    _geom_torsion_site_symmetry_1
    _geom_torsion_site_symmetry_2
    _geom_torsion_site_symmetry_3
    _geom_torsion_site_symmetry_4
    _geom_torsion
    _geom_torsion_publ_flag
    N2 Zn1 S1 C1 . . . . 92.98(8) ?
    N2 Zn1 S1 C1 3 . . . 168.53(8) ?
    S2 Zn1 S1 C1 . . . . 1.19(7) ?
    S2 Zn1 S1 C1 3 . . . -96.46(7) ?
    S1 Zn1 S1 C1 3 . . . -49.05(7) ?
    N2 Zn1 S2 C1 . . . . -98.50(8) ?
    N2 Zn1 S2 C1 3 . . . -40.79(14) ?
    S2 Zn1 S2 C1 3 . . . 95.31(7) ?
    S1 Zn1 S2 C1 . . . . -1.18(7) ?
    S1 Zn1 S2 C1 3 . . . 167.40(7) ?
    N2 Zn1 N2 C6 3 . . . 179.12(19) ?
    S2 Zn1 N2 C6 . . . . -18.34(15) ?
    S2 Zn1 N2 C6 3 . . . 118.46(16) ?
    S1 Zn1 N2 C6 . . . . -89.64(15) ?
    S1 Zn1 N2 C6 3 . . . 81.35(15) ?
    N2 Zn1 N2 C10 3 . . . -0.03(10) ?
    S2 Zn1 N2 C10 . . . . 162.50(13) ?
    S2 Zn1 N2 C10 3 . . . -60.7(2) ?
    S1 Zn1 N2 C10 . . . . 91.21(13) ?
    S1 Zn1 N2 C10 3 . . . -97.80(13) ?
    C4 N1 C1 S2 . . . . 1.2(3) ?
    C2 N1 C1 S2 . . . . -174.1(2) ?
    C4 N1 C1 S1 . . . . -178.68(19) ?
    C2 N1 C1 S1 . . . . 6.0(3) ?
    Zn1 S2 C1 N1 . . . . -178.01(18) ?
    Zn1 S2 C1 S1 . . . . 1.87(11) ?
    Zn1 S1 C1 N1 . . . . 178.01(18) ?
    Zn1 S1 C1 S2 . . . . -1.87(11) ?
    C1 N1 C2 C3 . . . . -114.6(4) ?
    C4 N1 C2 C3 . . . . 69.8(4) ?
    C10 N2 C6 C7 . . . . -0.3(3) ?
    Zn1 N2 C6 C7 . . . . -179.41(16) ?
    N2 C6 C7 C8 . . . . -0.2(3) ?
    C6 C7 C8 C9 . . . . 0.2(3) ?
    C7 C8 C9 C10 . . . . 0.3(3) ?
    C6 N2 C10 C9 . . . . 0.7(3) ?
    Zn1 N2 C10 C9 . . . . 179.93(14) ?
    C6 N2 C10 C10 . . . 3 -179.12(19) ?
    Zn1 N2 C10 C10 . . . 3 0.1(3) ?
    C8 C9 C10 N2 . . . . -0.7(3) ?
    C8 C9 C10 C10 . . . 3 179.1(2) ?
