# Supplementary material for: (2,2′-Bipyridine-κ2 N,N′)bis­(N-ethyl-N-methyl­dithio­carbamato-κ2 S,S′)zinc(II)
Source: Acta Crystallogr Sect E Struct Rep Online. 2010 Jan 30;66(Pt 2):m208. doi: 10.1107/S1600536810002606 (PMC2979959; doi:10.1107/S1600536810002606)
Supplement: Supplementary file 2 [file e-66-0m208-Isup2.hkl]

# 
# h,k,l, Fc-squared, Fo-squared, sigma(Fo-squared) and status flag 
# 
data_I
_shelx_title '  Pnaa' 
_shelx_refln_list_code          4 
_shelx_F_calc_maximum      220.00 
_exptl_crystal_F_000      1016.00 
_reflns_d_resolution_high  0.7697 
 
loop_ 
 _symmetry_equiv_pos_as_xyz 
 'x, y, z' 
 '-x+1/2, -y, z+1/2' 
 'x, -y+1/2, -z+1/2' 
 '-x+1/2, y+1/2, -z' 
 '-x, -y, -z' 
 'x-1/2, y, -z-1/2' 
 '-x, y-1/2, z-1/2' 
 'x-1/2, -y-1/2, z' 
 
_cell_length_a    16.9478 
_cell_length_b    19.3282 
_cell_length_c     6.6572 
_cell_angle_alpha  90.000 
_cell_angle_beta   90.000 
_cell_angle_gamma  90.000 
 
_shelx_F_squared_multiplier     1.000 
 
loop_ 
 _refln_index_h 
 _refln_index_k 
 _refln_index_l 
 _refln_F_squared_calc 
 _refln_F_squared_meas 
 _refln_F_squared_sigma 
 _refln_observed_status 
   2   0   0    34099.38    34667.93    480.46 o 
   4   0   0    14475.74    13859.81    190.78 o 
   6   0   0      213.23      222.49      7.89 o 
   8   0   0     7814.99     7923.89    110.58 o 
  10   0   0    15705.53    15846.79    219.09 o 
  12   0   0    19921.71    19944.11    275.82 o 
  14   0   0       83.63       80.40      4.24 o 
  16   0   0     1550.68     1488.80     50.56 o 
  18   0   0       36.55       62.07     11.03 o 
  20   0   0      238.69      246.54     19.28 o 
  22   0   0      451.04      411.54     26.24 o 
   2   1   0     4595.46     4813.29     57.95 o 
   4   1   0      104.49      162.98      6.34 o 
   6   1   0      143.97      136.86      2.62 o 
   8   1   0    12625.86    13453.08    131.54 o 
  10   1   0     7120.82     7373.22     73.53 o 
  12   1   0     1869.47     1809.77     20.41 o 
  14   1   0      312.63      286.99      5.57 o 
  16   1   0      445.06      441.43     16.25 o 
  18   1   0      389.42      349.16     15.26 o 
  20   1   0      514.87      501.96     22.83 o 
  22   1   0       54.06       48.01      8.98 o 
   0   2   0    44135.55    32897.37   1819.11 o 
   2   2   0      201.04      173.96      4.74 o 
   4   2   0    20907.69    24369.82    288.89 o 
   6   2   0     1826.64     2035.44     21.16 o 
   8   2   0     2797.55     2637.89     27.42 o 
  10   2   0     5959.61     6361.94     63.81 o 
  12   2   0    10103.45    10341.65    102.62 o 
  14   2   0      281.77      272.66      6.16 o 
  16   2   0      997.18      909.78     25.26 o 
  18   2   0      350.78      337.00     15.35 o 
  20   2   0      479.62      471.68     23.62 o 
   2   3   0    28238.20    29180.12    345.37 o 
   4   3   0     8496.82     9284.95    110.99 o 
   6   3   0     2504.91     2515.74     28.06 o 
   8   3   0     3058.36     3088.75     31.85 o 
  10   3   0      325.34      312.94      5.33 o 
  12   3   0     1531.54     1523.10     17.66 o 
  14   3   0      853.27      846.64     12.73 o 
  16   3   0      543.13      540.69     22.02 o 
  18   3   0     1163.43     1160.22     31.40 o 
  20   3   0      683.71      637.20     22.53 o 
   0   4   0     7183.78     7249.87    120.55 o 
   2   4   0     4264.06     4812.89     58.14 o 
   4   4   0     7709.43     9504.49    113.75 o 
   6   4   0     1613.17     1783.74     23.17 o 
   8   4   0      222.86      170.01      3.50 o 
  10   4   0     1746.92     1707.30     19.06 o 
  12   4   0     1025.52     1032.63     12.98 o 
  14   4   0      119.82      115.86      6.16 o 
  16   4   0       45.61       66.33     10.70 o 
  18   4   0       61.80       73.32      8.85 o 
  20   4   0       92.13       90.93      9.75 o 
   2   5   0       15.01       32.13      2.34 o 
   4   5   0     9231.82     9560.81    101.93 o 
   6   5   0    10760.65    11184.87    134.15 o 
   8   5   0     3169.63     3215.95     40.75 o 
  10   5   0       11.69        9.18      4.02 o 
  12   5   0     3831.23     3959.68     41.43 o 
  14   5   0     5070.62     5318.02     68.60 o 
  16   5   0     6187.31     6308.10    121.03 o 
  18   5   0     1723.93     1729.14     41.85 o 
  20   5   0      113.80      117.49     10.44 o 
   0   6   0    19574.36    19964.85    329.15 o 
   2   6   0      130.96      137.29      3.20 o 
   4   6   0        9.02       13.09      2.00 o 
   6   6   0       89.93      106.67      3.72 o 
   8   6   0      120.21      165.43     16.48 o 
  10   6   0      102.47      116.38      3.43 o 
  12   6   0       84.15      112.33      3.68 o 
  14   6   0     1278.98     1307.24     20.78 o 
  16   6   0      767.74      792.57     23.61 o 
  18   6   0       83.79       74.99      8.99 o 
  20   6   0       12.10       16.33      6.41 o 
   2   7   0    12551.92    12962.48    152.20 o 
   4   7   0    14251.96    14585.00    174.23 o 
   6   7   0    20139.12    21040.72    250.54 o 
   8   7   0      890.69      753.22     12.01 o 
  10   7   0      411.70      386.94      6.41 o 
  12   7   0     2083.15     2117.46     23.93 o 
  14   7   0     1523.30     1537.35     23.67 o 
  16   7   0     1844.24     1872.19     45.93 o 
  18   7   0      581.33      600.88     20.69 o 
  20   7   0       17.17       16.89      6.83 o 
   0   8   0     2850.35     2769.82     49.05 o 
   2   8   0    14281.47    14620.07    171.66 o 
   4   8   0     7096.02     7266.05     88.33 o 
   6   8   0     1382.66     1448.37     20.13 o 
   8   8   0      163.10      154.29      4.68 o 
  10   8   0     1088.09     1020.54     14.40 o 
  12   8   0     2512.94     2512.43     27.91 o 
  14   8   0     3569.70     3646.77     49.25 o 
  16   8   0      540.54      561.16     19.06 o 
  18   8   0       88.02       82.31      8.99 o 
  20   8   0        0.95        1.89      5.96 o 
   2   9   0     1143.54     1152.77     16.30 o 
   4   9   0     6439.85     6144.46     75.37 o 
   6   9   0    24191.89    24310.97    289.42 o 
   8   9   0     2598.09     2288.85     30.74 o 
  10   9   0     3153.83     3375.37     39.77 o 
  12   9   0      726.94      703.36     10.39 o 
  14   9   0        2.38        4.57      2.88 o 
  16   9   0      429.73      431.09     16.43 o 
  18   9   0      416.72      447.33     20.12 o 
  20   9   0        4.36        1.96      5.36 o 
   0  10   0    20053.10    19573.38    324.42 o 
   2  10   0    12919.71    13214.04    156.12 o 
   4  10   0     7304.63     7488.40     91.49 o 
   6  10   0       39.87       34.66      2.65 o 
   8  10   0     1380.23     1527.03     21.97 o 
  10  10   0      745.11      734.33     11.61 o 
  12  10   0     1489.10     1454.29     34.03 o 
  14  10   0     1129.80     1135.58     19.33 o 
  16  10   0      275.38      301.21     13.85 o 
  18  10   0       17.78       14.57      5.74 o 
  20  10   0       20.09       19.25      7.14 o 
   2  11   0      444.41      373.39     15.14 o 
   4  11   0      524.12      414.22      9.75 o 
   6  11   0     5695.27     6125.00     76.08 o 
   8  11   0     1069.22     1026.23     16.26 o 
  10  11   0     2973.82     2980.90     35.99 o 
  12  11   0      839.74      836.88     22.95 o 
  14  11   0        3.82        3.54      3.14 o 
  16  11   0       29.31       30.65      5.09 o 
  18  11   0      266.07      273.80     14.01 o 
   0  12   0     7052.73     6897.69    118.76 o 
   2  12   0     4926.03     4526.13     56.51 o 
   4  12   0     1828.49     1687.71     27.49 o 
   6  12   0      749.41      764.13     12.96 o 
   8  12   0     3379.00     3290.70     43.37 o 
  10  12   0     2027.29     1968.01     41.97 o 
  12  12   0     1595.79     1557.07     30.72 o 
  14  12   0      383.14      387.08     11.19 o 
  16  12   0      137.91      130.39      7.59 o 
  18  12   0      459.15      493.04     19.02 o 
   2  13   0        3.02        4.59      2.41 o 
   4  13   0       25.75       16.45      3.06 o 
   6  13   0       22.11       24.40      2.66 o 
   8  13   0      145.99      150.35      5.60 o 
  10  13   0       13.07       13.91      4.33 o 
  12  13   0       22.22       27.66      3.17 o 
  14  13   0       16.95       15.99      3.66 o 
  16  13   0       53.40       52.25      4.82 o 
  18  13   0      280.19      279.69     14.71 o 
   0  14   0     1056.86     1039.57     23.53 o 
   2  14   0      792.65      727.92     14.93 o 
   4  14   0       15.63       12.29      2.87 o 
   6  14   0      747.23      720.70     15.20 o 
   8  14   0     1688.30     1648.01     24.50 o 
  10  14   0     2789.16     2754.34     34.27 o 
  12  14   0     1495.35     1566.85     21.99 o 
  14  14   0      319.76      303.90      9.08 o 
  16  14   0       54.98       56.31      4.99 o 
  18  14   0      240.77      242.37     19.28 o 
   2  15   0       31.94       31.34      4.56 o 
   4  15   0      286.65      296.18     18.18 o 
   6  15   0       19.11       30.21      3.93 o 
   8  15   0       30.93       42.85      4.35 o 
  10  15   0       34.03       33.90      4.64 o 
  12  15   0       49.03       51.19      4.97 o 
  14  15   0      433.40      437.96     17.27 o 
  16  15   0      501.28      544.32     18.99 o 
   0  16   0      430.58      421.99     14.04 o 
   2  16   0     2124.20     2103.73     34.92 o 
   4  16   0       29.49       30.85      4.09 o 
   6  16   0      383.24      326.68     10.10 o 
   8  16   0      647.95      611.24     14.67 o 
  10  16   0      905.92      873.67     21.89 o 
  12  16   0      242.65      228.41      9.33 o 
  14  16   0      637.38      590.73     18.99 o 
  16  16   0       25.71       34.71      6.55 o 
   2  17   0      666.79      669.59     15.40 o 
   4  17   0     3003.24     3031.60     48.03 o 
   6  17   0     2364.24     2326.41     38.70 o 
   8  17   0     1896.33     1791.86     31.74 o 
  10  17   0      266.11      272.15     11.83 o 
  12  17   0       20.85       17.52      4.07 o 
  14  17   0      241.10      214.44     11.66 o 
  16  17   0      523.74      524.43     18.70 o 
   0  18   0       44.38       32.25      7.39 o 
   2  18   0     1029.42     1045.12     21.24 o 
   4  18   0      398.10      413.60     15.15 o 
   6  18   0      482.61      490.91     16.50 o 
   8  18   0      196.93      237.35      9.72 o 
  10  18   0       20.06       23.67      5.74 o 
  12  18   0       78.76       79.16      6.42 o 
  14  18   0      693.15      763.64     23.32 o 
   2  19   0      849.38      812.50     24.97 o 
   4  19   0     4492.36     4473.08     68.64 o 
   6  19   0     3980.99     4125.81     64.09 o 
   8  19   0     1220.90     1259.98     25.26 o 
  10  19   0      174.97      191.78      8.92 o 
  12  19   0       26.45       29.25      6.03 o 
  14  19   0       63.04       68.44      8.44 o 
   0  20   0      165.26      174.16     14.49 o 
   2  20   0      871.54      840.53     19.04 o 
   4  20   0      275.49      311.40     11.40 o 
   6  20   0       80.06       78.87      9.23 o 
   8  20   0        0.95        6.51      4.03 o 
  10  20   0        3.18        1.42      4.19 o 
  12  20   0        3.32        1.48      4.44 o 
   2  21   0       27.37       42.72      5.52 o 
   4  21   0      185.36      166.08      8.84 o 
   6  21   0      425.99      378.59     12.84 o 
   8  21   0      305.93      269.68     13.31 o 
  10  21   0       76.50       91.74     10.17 o 
  12  21   0        2.88       -4.91      5.01 o 
   0  22   0      127.81      122.65     13.48 o 
   2  22   0      236.72      201.80     11.19 o 
   4  22   0       67.76       57.26      6.65 o 
   6  22   0       17.56       12.48      4.74 o 
   8  22   0      163.69      158.49      9.25 o 
  10  22   0       78.01       87.67      7.46 o 
   2  23   0        1.05        7.15      5.17 o 
   4  23   0       33.54       30.33      6.11 o 
   6  23   0        2.05       -0.22      4.33 o 
   8  23   0        8.88        5.66      4.71 o 
   0  24   0      248.61      238.34     18.27 o 
   2  24   0       79.85       98.21     10.43 o 
   4  24   0        3.98        0.78      5.38 o 
   6  24   0       24.63       32.79      6.15 o 
   2  25   0        0.46        2.79      5.49 o 
   2   0   1     5190.26     4865.98     52.42 o 
   4   0   1       62.80       73.49      2.91 o 
   6   0   1     1375.34     1342.56     15.54 o 
   8   0   1     4004.43     3965.01     43.50 o 
  10   0   1     3227.84     3447.68     38.53 o 
  12   0   1      343.16      312.37      6.45 o 
  14   0   1       21.85       18.74      3.15 o 
  16   0   1      703.24      675.27     13.51 o 
  18   0   1      400.01      374.44     16.01 o 
  20   0   1      143.21      149.58     11.50 o 
   0   1   1    48398.35    47216.54    636.82 o 
   1   1   1     1500.02     2057.57     17.74 o 
   2   1   1    32070.03    33653.88    303.52 o 
   3   1   1      390.98      353.57      4.19 o 
   4   1   1     5107.92     5312.09     48.55 o 
   5   1   1     1417.07     1642.54     14.90 o 
   6   1   1      319.22      314.27      4.45 o 
   7   1   1     2969.36     3405.97     26.50 o 
   8   1   1     4454.77     4609.99     35.56 o 
   9   1   1     2167.53     2207.16     17.86 o 
  10   1   1     9114.34     9421.13     68.56 o 
  11   1   1      517.86      508.43      5.32 o 
  12   1   1     5209.11     5504.23     41.53 o 
  13   1   1      161.76      147.70      5.04 o 
  14   1   1     1402.89     1373.23     15.14 o 
  15   1   1      109.72      104.35      4.11 o 
  16   1   1      383.78      378.04      6.82 o 
  17   1   1        0.01       -0.41      3.16 o 
  18   1   1       88.25      105.36      6.81 o 
  19   1   1        3.11        6.99      4.17 o 
  20   1   1      249.92      251.60      9.91 o 
  21   1   1       26.16       32.39      5.43 o 
   1   2   1      110.47      171.80      2.27 o 
   2   2   1    11572.09    11620.90     97.99 o 
   3   2   1     6911.94     7772.47     61.95 o 
   4   2   1     5182.39     5438.65     43.74 o 
   5   2   1     7551.73     8075.31     64.52 o 
   6   2   1     8779.60     9241.36     69.77 o 
   7   2   1      447.56      380.07      4.54 o 
   8   2   1     1843.29     1807.45     14.81 o 
   9   2   1     4175.97     4567.02     33.99 o 
  10   2   1     1454.11     1520.33     12.51 o 
  11   2   1     1384.80     1406.95     11.82 o 
  12   2   1      201.39      210.95      4.83 o 
  13   2   1        0.31        0.45      1.57 o 
  14   2   1       53.76       61.51      2.92 o 
  15   2   1      848.38      819.32     10.58 o 
  16   2   1      345.18      338.73      6.95 o 
  17   2   1      531.98      502.29     12.84 o 
  18   2   1      665.89      649.17     15.45 o 
  19   2   1      510.17      510.97     16.08 o 
  20   2   1      329.15      285.93     10.60 o 
  21   2   1      447.27      460.88     13.66 o 
   0   3   1     2916.23     3671.08     50.80 o 
   1   3   1     3396.87     3327.90     30.46 o 
   2   3   1      306.90      266.47      3.27 o 
   3   3   1    28309.19    31758.01    265.22 o 
   4   3   1     3152.51     3580.67     31.05 o 
   5   3   1    26506.15    26946.88    212.25 o 
   6   3   1      327.81      286.51      3.55 o 
   7   3   1     9767.31    10187.87     76.87 o 
   8   3   1     1086.75     1028.61      8.75 o 
   9   3   1      608.18      526.18      5.27 o 
  10   3   1     1977.34     1951.17     15.64 o 
  11   3   1        0.40        5.57      2.04 o 
  12   3   1     3389.88     3436.02     29.71 o 
  13   3   1      356.75      386.82      6.31 o 
  14   3   1      526.26      528.15      7.85 o 
  15   3   1      747.58      733.10      9.94 o 
  16   3   1      188.72      179.81      5.20 o 
  17   3   1       20.95       21.07      4.32 o 
  18   3   1      154.06      143.36      7.64 o 
  19   3   1       68.83       84.05      6.65 o 
  20   3   1      198.12      212.65      9.27 o 
  21   3   1      128.56      133.12      8.11 o 
   1   4   1     4239.53     5059.72     45.98 o 
   2   4   1     6775.68     7980.44     67.65 o 
   3   4   1       12.86       20.56      0.98 o 
   4   4   1     6433.69     6537.05     52.37 o 
   5   4   1     5471.45     6514.42     55.73 o 
   6   4   1    13565.32    14495.37    109.57 o 
   7   4   1      339.22      302.34      3.73 o 
   8   4   1     3596.72     3592.23     27.09 o 
   9   4   1     5393.79     5652.38     41.84 o 
  10   4   1     1159.02     1272.22     10.86 o 
  11   4   1      996.46      924.57      8.48 o 
  12   4   1      204.09      192.38      3.81 o 
  13   4   1        7.66        9.50      1.55 o 
  14   4   1     1518.00     1498.80     16.36 o 
  15   4   1      365.84      354.42      6.47 o 
  16   4   1     1217.55     1257.83     16.01 o 
  17   4   1      141.84      150.45      7.47 o 
  18   4   1     1420.10     1444.96     25.98 o 
  19   4   1      179.23      175.89      8.58 o 
  20   4   1      235.48      220.86      9.50 o 
  21   4   1      349.97      362.11     12.05 o 
   0   5   1    40530.55    39225.36    533.48 o 
   1   5   1    10862.77    12659.72    113.54 o 
   2   5   1     1934.60     2268.39     19.98 o 
   3   5   1      631.27      550.05      5.50 o 
   4   5   1      157.33      134.48      2.10 o 
   5   5   1     1205.43     1351.95     12.15 o 
   6   5   1      314.19      267.57      3.65 o 
   7   5   1      139.97      152.60      2.62 o 
   8   5   1      711.02      727.59      7.25 o 
   9   5   1      216.79      230.01      3.39 o 
  10   5   1      256.92      242.46      3.44 o 
  11   5   1      282.41      258.66      5.74 o 
  12   5   1     1764.95     1745.50     16.53 o 
  13   5   1       61.55       66.27      2.49 o 
  14   5   1       27.71       34.77      2.77 o 
  15   5   1     1384.40     1395.15     15.77 o 
  16   5   1      554.34      545.58     10.22 o 
  17   5   1       16.56       20.28      3.71 o 
  18   5   1       18.52       18.15      4.56 o 
  19   5   1        0.01       -0.68      3.92 o 
  20   5   1       23.93       29.77      5.33 o 
  21   5   1       34.52       31.76      5.05 o 
   1   6   1     8584.32     8814.75     85.29 o 
   2   6   1     6413.38     6394.66     51.42 o 
   3   6   1      344.36      348.01      4.86 o 
   4   6   1     4492.70     4498.29     34.97 o 
   5   6   1      303.95      348.33      4.27 o 
   6   6   1     9988.11    10693.94     86.14 o 
   7   6   1     4931.44     5695.51     46.90 o 
   8   6   1     3602.63     3503.20     29.79 o 
   9   6   1      114.63      130.22      3.13 o 
  10   6   1      716.83      708.45      7.01 o 
  11   6   1      667.82      654.93      6.74 o 
  12   6   1      604.12      599.06      9.75 o 
  13   6   1       90.69       91.80      2.98 o 
  14   6   1     2391.52     2415.52     24.35 o 
  15   6   1       12.90       10.40      2.31 o 
  16   6   1      862.37      848.85     13.48 o 
  17   6   1      186.18      175.32      6.19 o 
  18   6   1      911.82      858.77     18.34 o 
  19   6   1       96.85       92.93      7.34 o 
  20   6   1       66.10       64.69      7.69 o 
  21   6   1       11.48       14.92      8.71 o 
   0   7   1    10102.97    11090.27    151.54 o 
   1   7   1     3037.40     3159.57     31.99 o 
   2   7   1      858.19      755.42      7.30 o 
   3   7   1      666.45      617.15      6.30 o 
   4   7   1     4349.00     4717.01     36.74 o 
   5   7   1     1742.33     1820.51     16.16 o 
   6   7   1      253.70      207.56      3.36 o 
   7   7   1     2794.78     2831.32     24.45 o 
   8   7   1      525.02      515.40      6.16 o 
   9   7   1     2631.95     2666.70     22.19 o 
  10   7   1     1004.32      979.01      9.66 o 
  11   7   1     1106.55     1082.10      9.98 o 
  12   7   1     3366.96     3417.20     33.43 o 
  13   7   1       17.36       13.74      1.80 o 
  14   7   1      983.37      954.90     17.98 o 
  15   7   1      546.51      539.91      8.36 o 
  16   7   1      822.19      805.44     13.17 o 
  17   7   1        0.54        2.05      2.65 o 
  18   7   1        0.83        2.12      3.94 o 
  19   7   1        0.70        4.68      4.10 o 
  20   7   1       59.30       61.94      6.25 o 
   1   8   1      194.91      211.95      4.01 o 
   2   8   1     7131.56     7662.88     61.69 o 
   3   8   1      471.99      417.99      4.83 o 
   4   8   1     6799.79     6830.04     52.67 o 
   5   8   1      977.74      910.00      9.08 o 
   6   8   1     4925.39     4983.97     41.44 o 
   7   8   1     2672.58     2789.71     24.26 o 
   8   8   1     1645.41     1574.75     14.81 o 
   9   8   1     1183.29     1148.29     11.55 o 
  10   8   1      279.91      284.21      4.93 o 
  11   8   1      586.38      574.19      6.81 o 
  12   8   1      165.52      172.59      4.00 o 
  13   8   1      217.80      214.54      5.36 o 
  14   8   1      380.47      368.19      7.07 o 
  15   8   1      125.40      122.07      4.10 o 
  16   8   1      234.62      256.61      7.01 o 
  17   8   1      383.11      386.82      8.84 o 
  18   8   1      410.40      428.56     13.21 o 
  19   8   1      363.49      367.70     11.62 o 
  20   8   1      130.78      128.09      7.87 o 
   0   9   1    11250.34    11537.49    158.17 o 
   1   9   1     2213.06     2392.10     25.20 o 
   2   9   1     4943.76     5104.63     44.23 o 
   3   9   1     3235.19     3283.37     27.59 o 
   4   9   1     1533.67     1565.62     14.20 o 
   5   9   1     2249.70     2127.28     18.89 o 
   6   9   1       40.12       50.82      3.77 o 
   7   9   1     2145.18     2065.30     18.71 o 
   8   9   1      271.79      273.73      4.38 o 
   9   9   1      532.16      525.25      6.62 o 
  10   9   1     2560.82     2612.65     23.53 o 
  11   9   1       70.34       63.77      2.40 o 
  12   9   1     2663.75     2669.52     46.44 o 
  13   9   1      871.70      840.10      9.95 o 
  14   9   1      736.15      714.44      9.68 o 
  15   9   1       66.81       60.44      3.49 o 
  16   9   1      279.87      291.46      7.55 o 
  17   9   1       53.68       55.15      4.18 o 
  18   9   1        2.72        5.46      3.94 o 
  19   9   1       12.92       14.33      4.48 o 
  20   9   1       28.70       34.00      5.39 o 
   1  10   1     4445.94     4580.43     46.25 o 
   2  10   1       73.91       68.28      2.32 o 
   3  10   1     3152.24     3187.06     26.99 o 
   4  10   1     3627.32     3665.86     32.71 o 
   5  10   1       11.64       14.06      1.36 o 
   6  10   1     4426.50     4552.05     38.36 o 
   7  10   1      613.94      586.87      7.02 o 
   8  10   1     3574.84     3459.95     30.07 o 
   9  10   1     1706.79     1723.27     16.45 o 
  10  10   1     1178.27     1177.11     12.26 o 
  11  10   1      455.55      421.09      7.65 o 
  12  10   1       62.26       61.45      3.59 o 
  13  10   1      416.11      408.21      6.45 o 
  14  10   1      175.73      170.38      4.33 o 
  15  10   1        1.26        3.19      2.36 o 
  16  10   1      856.50      817.21     13.46 o 
  17  10   1       51.30       65.62      4.43 o 
  18  10   1      356.42      342.52     10.99 o 
  19  10   1       38.13       48.97      5.68 o 
  20  10   1      132.12      136.07      8.03 o 
   0  11   1     2222.71     2108.42     34.88 o 
   1  11   1       14.02       13.99      1.81 o 
   2  11   1     7608.89     7645.41     69.87 o 
   3  11   1       90.99       98.10      2.89 o 
   4  11   1      651.56      595.04      6.77 o 
   5  11   1        2.44        5.20      1.52 o 
   6  11   1      423.32      447.96      5.81 o 
   7  11   1      110.19       88.26      2.63 o 
   8  11   1     1418.25     1386.27     13.77 o 
   9  11   1     1040.19     1022.73     11.48 o 
  10  11   1     1566.05     1539.54     15.31 o 
  11  11   1      772.40      769.10     13.88 o 
  12  11   1      390.61      398.79      6.32 o 
  13  11   1      654.37      627.08      8.40 o 
  14  11   1      675.45      678.22     11.34 o 
  15  11   1      280.04      304.72      7.00 o 
  16  11   1       10.09       18.26      3.21 o 
  17  11   1      192.91      197.03      6.65 o 
  18  11   1       27.86       34.79      5.03 o 
  19  11   1        1.63        4.11      4.38 o 
   1  12   1     2300.67     2155.87     23.85 o 
   2  12   1      508.13      485.51      7.28 o 
   3  12   1     1808.54     1787.96     17.50 o 
   4  12   1     1293.71     1317.15     12.73 o 
   5  12   1      207.94      183.80      3.95 o 
   6  12   1     1894.79     1930.66     18.99 o 
   7  12   1      794.44      806.46      9.09 o 
   8  12   1      682.87      677.95      8.17 o 
   9  12   1        2.86        7.70      1.61 o 
  10  12   1      686.74      714.50      8.79 o 
  11  12   1        0.39        0.11      1.58 o 
  12  12   1        3.29        6.74      2.01 o 
  13  12   1       87.11       82.18      3.29 o 
  14  12   1       11.46       14.01      2.29 o 
  15  12   1       27.00       23.01      3.09 o 
  16  12   1      346.19      323.38      8.16 o 
  17  12   1       19.97       24.90      3.53 o 
  18  12   1      217.48      229.01      9.30 o 
  19  12   1       79.74       97.31      6.86 o 
   0  13   1      365.97      301.54      8.46 o 
   1  13   1       98.51      101.89      3.61 o 
   2  13   1     3708.76     3746.10     36.31 o 
   3  13   1      268.10      281.33      5.46 o 
   4  13   1      669.12      625.10      9.20 o 
   5  13   1      565.90      528.30      8.57 o 
   6  13   1       11.86       20.67      3.52 o 
   7  13   1      577.94      586.34      7.84 o 
   8  13   1      897.46      850.63     13.81 o 
   9  13   1      433.27      418.98      6.26 o 
  10  13   1     1749.53     1746.39     17.27 o 
  11  13   1      128.25      128.19      3.72 o 
  12  13   1     1083.45     1056.98     17.55 o 
  13  13   1      210.37      209.37      4.96 o 
  14  13   1      885.78      897.18     11.71 o 
  15  13   1        1.04        1.14      2.64 o 
  16  13   1       37.50       40.70      3.92 o 
  17  13   1        9.05        9.80      3.60 o 
  18  13   1      125.86      145.90      9.13 o 
   1  14   1      414.84      428.84      7.59 o 
   2  14   1        2.87        7.34      2.57 o 
   3  14   1       13.17       14.93      2.09 o 
   4  14   1      585.24      522.84     13.59 o 
   5  14   1        6.48       12.38      2.23 o 
   6  14   1     1682.94     1686.91     20.35 o 
   7  14   1      619.02      600.19      9.72 o 
   8  14   1        6.20        9.46      2.08 o 
   9  14   1      207.46      204.41      5.24 o 
  10  14   1       12.56       15.07      2.88 o 
  11  14   1      447.42      425.69      7.68 o 
  12  14   1       22.39       23.37      2.96 o 
  13  14   1      120.70      107.47      4.74 o 
  14  14   1       16.89       20.30      2.93 o 
  15  14   1        1.13        7.27      3.54 o 
  16  14   1      284.16      289.34      9.86 o 
  17  14   1        1.24        6.75      3.91 o 
  18  14   1      130.88      164.12     11.77 o 
   0  15   1     2077.68     1903.59     31.61 o 
   1  15   1       20.13       16.57      2.56 o 
   2  15   1     2584.17     2438.45     56.48 o 
   3  15   1      816.22      734.15     18.39 o 
   4  15   1      564.48      544.72     12.07 o 
   5  15   1       89.51       78.96      5.11 o 
   6  15   1      175.96      152.76      6.59 o 
   7  15   1        2.26        2.22      2.22 o 
   8  15   1     1273.02     1192.78     35.49 o 
   9  15   1       41.72       50.99      3.46 o 
  10  15   1      764.69      699.92     17.27 o 
  11  15   1      519.71      516.66     10.57 o 
  12  15   1      540.38      520.78      9.82 o 
  13  15   1      412.89      433.10      8.95 o 
  14  15   1      541.88      549.44      9.67 o 
  15  15   1      289.17      299.16      9.86 o 
  16  15   1       16.96       19.34      4.32 o 
  17  15   1        8.78        5.05      5.93 o 
   1  16   1     2888.49     2844.18     34.71 o 
   2  16   1      147.93      160.72      5.24 o 
   3  16   1      917.95      879.96     11.83 o 
   4  16   1      311.77      300.72      6.77 o 
   5  16   1      281.88      283.20      7.07 o 
   6  16   1     1350.36     1354.27     17.74 o 
   7  16   1       97.30       93.92      4.27 o 
   8  16   1      361.26      362.03      7.82 o 
   9  16   1      119.38      116.33      5.16 o 
  10  16   1      270.86      274.12      6.96 o 
  11  16   1      295.18      298.30      7.28 o 
  12  16   1        0.39        5.30      2.95 o 
  13  16   1       51.96       57.47      4.59 o 
  14  16   1      285.97      286.76      8.74 o 
  15  16   1        0.02        7.82      5.56 o 
  16  16   1      247.30      243.51     35.69 o 
   0  17   1      527.38      529.18     13.28 o 
   1  17   1       43.73       49.37      4.47 o 
   2  17   1      651.13      638.74     10.55 o 
   3  17   1        5.38       11.13      2.60 o 
   4  17   1      455.29      454.99      8.75 o 
   5  17   1        1.82        2.76      2.36 o 
   6  17   1        0.09        2.61      2.50 o 
   7  17   1       12.35       13.73      2.82 o 
   8  17   1      185.33      192.17      6.03 o 
   9  17   1      225.24      223.74      6.46 o 
  10  17   1      104.10      120.14      5.00 o 
  11  17   1      373.38      377.08     10.51 o 
  12  17   1      304.10      316.24      9.82 o 
  13  17   1      208.34      226.73      8.64 o 
  14  17   1      387.95      386.65     11.00 o 
  15  17   1      206.33      222.10     12.42 o 
   1  18   1      118.83       97.49      4.32 o 
   2  18   1      664.46      639.11     10.88 o 
   3  18   1      124.29      106.54      4.67 o 
   4  18   1     2430.04     2357.86     27.95 o 
   5  18   1      172.55      160.17      5.69 o 
   6  18   1     2302.04     2239.07     26.98 o 
   7  18   1        9.09        9.33      3.06 o 
   8  18   1      691.93      698.41     11.93 o 
   9  18   1       50.50       43.58      3.75 o 
  10  18   1        7.90        8.14      2.82 o 
  11  18   1        0.93        2.76      2.93 o 
  12  18   1        0.09        3.54      3.19 o 
  13  18   1        0.02        0.40      3.40 o 
  14  18   1      153.58      155.71      6.74 o 
  15  18   1        0.73        8.81      6.00 o 
   0  19   1      233.20      202.37      8.53 o 
   1  19   1       38.78       44.39      3.93 o 
   2  19   1      138.76      141.73      5.91 o 
   3  19   1       14.64       14.26      3.31 o 
   4  19   1      133.43      152.02      6.14 o 
   5  19   1        0.49        1.44      2.65 o 
   6  19   1       55.81       61.13      4.19 o 
   7  19   1        3.56        4.10      2.85 o 
   8  19   1        1.56        5.96      3.27 o 
   9  19   1        4.82        0.48      2.64 o 
  10  19   1      100.98       88.14      4.79 o 
  11  19   1        1.19       -2.92      3.10 o 
  12  19   1      140.40      149.51      6.62 o 
  13  19   1        1.99        3.65      3.49 o 
  14  19   1      106.77      122.64      7.19 o 
   1  20   1      263.71      265.75      7.09 o 
   2  20   1      186.60      179.23      6.54 o 
   3  20   1      216.83      221.95      7.32 o 
   4  20   1      936.45      879.45     15.44 o 
   5  20   1       33.67       28.30      4.02 o 
   6  20   1      316.50      292.32      7.76 o 
   7  20   1       43.28       50.64      4.13 o 
   8  20   1      887.20      877.06     14.29 o 
   9  20   1      121.74      126.42      5.60 o 
  10  20   1       60.24       72.43      4.66 o 
  11  20   1       46.81       49.13      4.77 o 
  12  20   1        2.57        4.54      3.47 o 
  13  20   1       64.38       63.12      5.14 o 
   0  21   1      375.99      380.00     12.38 o 
   1  21   1       20.52       21.90      3.44 o 
   2  21   1      480.50      461.62     10.54 o 
   3  21   1       36.72       35.84      4.56 o 
   4  21   1       31.04       39.41      4.24 o 
   5  21   1       15.96       22.31      3.79 o 
   6  21   1       13.93        7.28      3.56 o 
   7  21   1       16.37       17.54      3.62 o 
   8  21   1       52.22       55.95      4.50 o 
   9  21   1      116.28      127.75      5.81 o 
  10  21   1      179.24      189.65      6.78 o 
  11  21   1      136.32      175.41      7.43 o 
   1  22   1      662.45      623.25     12.95 o 
   2  22   1       13.86       19.29      4.54 o 
   3  22   1      173.67      168.36      6.98 o 
   4  22   1      255.49      258.12     11.73 o 
   5  22   1        1.10        1.69      3.17 o 
   6  22   1        6.36        6.84      3.41 o 
   7  22   1       38.08       40.05      4.47 o 
   8  22   1      286.87      255.51      8.50 o 
   9  22   1      105.41      115.43      5.77 o 
  10  22   1        3.90        8.19      3.89 o 
   0  23   1      201.83      220.94     10.04 o 
   1  23   1       17.47       25.56      5.31 o 
   2  23   1      333.06      314.37      9.31 o 
   3  23   1       24.53       20.25      3.99 o 
   4  23   1       10.00       16.62      3.74 o 
   5  23   1       83.01       81.74      5.64 o 
   6  23   1        5.92        2.08      3.76 o 
   7  23   1        9.15        8.14      3.55 o 
   8  23   1       21.57       25.29      4.21 o 
   1  24   1        0.87        1.07      3.36 o 
   2  24   1       20.34       27.29      4.17 o 
   3  24   1        6.07        7.44      3.47 o 
   4  24   1      124.50      112.24      6.28 o 
   5  24   1       13.77       13.49      3.93 o 
   0   0   2      126.74      245.65      6.37 o 
   2   0   2     1187.60     1167.01     15.20 o 
   4   0   2       63.28       68.85      2.20 o 
   6   0   2     1920.88     2201.99     33.82 o 
   8   0   2     2982.50     3507.76     52.20 o 
  10   0   2      356.56      322.97      8.76 o 
  12   0   2     1155.12     1144.27     69.57 o 
  14   0   2     1084.25     1102.45     21.57 o 
  16   0   2      201.84      185.38      7.64 o 
  18   0   2        0.07       -3.65      4.16 o 
  20   0   2      123.75      120.81     10.88 o 
   1   1   2        6.25       41.37      1.28 o 
   2   1   2     1277.14     1356.10     12.35 o 
   3   1   2     2720.22     3240.23     26.57 o 
   4   1   2     1914.53     1839.43     15.76 o 
   5   1   2       41.31       47.36      1.74 o 
   6   1   2    13257.47    14445.39    131.07 o 
   7   1   2      133.42      141.63      3.68 o 
   8   1   2       76.43      148.08      3.95 o 
   9   1   2        7.04        6.84      1.66 o 
  10   1   2        2.14        4.12      1.68 o 
  11   1   2      629.38      626.20      9.59 o 
  12   1   2     1227.88     1172.94     22.76 o 
  13   1   2        0.03        0.93      2.15 o 
  14   1   2     3268.42     3276.10     33.91 o 
  15   1   2      106.66       80.28      3.76 o 
  16   1   2     2297.71     2314.79     24.27 o 
  17   1   2      204.48      181.34      5.27 o 
  18   1   2     1204.40     1246.51     16.81 o 
  19   1   2      101.10      120.01      7.61 o 
  20   1   2       14.22       12.98      4.57 o 
  21   1   2       31.79       33.71      5.51 o 
   0   2   2      376.75      425.33      7.81 o 
   1   2   2     3815.52     4348.13     39.51 o 
   2   2   2     3931.19     3801.73     34.76 o 
   3   2   2     1763.70     1939.29     16.53 o 
   4   2   2     1657.63     1675.90     14.51 o 
   5   2   2     3275.00     3544.77     31.29 o 
   6   2   2      112.52      121.92      6.04 o 
   7   2   2     2205.73     2416.13     23.91 o 
   8   2   2     1684.96     1716.60     17.83 o 
   9   2   2      991.18      986.75     11.38 o 
  10   2   2      995.22      971.92     12.88 o 
  11   2   2       32.91       33.76      4.63 o 
  12   2   2     1555.62     1489.44     24.37 o 
  13   2   2      465.56      472.54      8.54 o 
  14   2   2     1578.11     1506.69     32.90 o 
  15   2   2      134.29      126.41      4.45 o 
  16   2   2       61.74       58.17      3.57 o 
  17   2   2       31.71       43.00      3.26 o 
  18   2   2       11.19       11.10      3.47 o 
  19   2   2        3.19        4.99      4.39 o 
  20   2   2       69.31       71.74      6.57 o 
  21   2   2       21.70       25.23      6.41 o 
   1   3   2      172.01      106.43      2.43 o 
   2   3   2     6413.49     6760.64     65.72 o 
   3   3   2     1802.20     2020.27     18.13 o 
   4   3   2    11960.37    12576.59     99.92 o 
   5   3   2      103.24       89.45      2.38 o 
   6   3   2    19700.39    21275.01    179.35 o 
   7   3   2     6147.62     6307.08     58.67 o 
   8   3   2     2940.24     2832.34     27.89 o 
   9   3   2     2177.10     2127.22     21.77 o 
  10   3   2     2035.06     2099.77     21.73 o 
  11   3   2      308.17      299.72      6.27 o 
  12   3   2       29.96       32.21      6.77 o 
  13   3   2       87.52       91.10      3.64 o 
  14   3   2      133.85      135.43      4.47 o 
  15   3   2       54.67       60.96      3.46 o 
  16   3   2      639.74      633.97     12.16 o 
  17   3   2      650.78      622.40      9.63 o 
  18   3   2      688.28      692.10     12.54 o 
  19   3   2      417.67      388.72     12.16 o 
  20   3   2      175.96      165.49      8.66 o 
  21   3   2       73.47       73.49      8.05 o 
   0   4   2    10575.76    10641.25    145.07 o 
   1   4   2      496.69      477.95      7.84 o 
   2   4   2    17346.38    18506.11    177.11 o 
   3   4   2     4260.89     4623.13     42.55 o 
   4   4   2     7092.93     7528.62     60.50 o 
   5   4   2     6868.29     7515.63     60.50 o 
   6   4   2      537.13      509.02      6.92 o 
   7   4   2     1097.95      971.96     14.16 o 
   8   4   2      225.56      226.86      4.35 o 
   9   4   2        5.65       10.92      3.90 o 
  10   4   2     2324.25     2192.32     20.91 o 
  11   4   2      126.06      122.88      4.22 o 
  12   4   2     2093.04     2038.70     22.24 o 
  13   4   2      181.29      176.84      4.82 o 
  14   4   2     1623.29     1511.16     22.83 o 
  15   4   2      286.37      280.20      6.41 o 
  16   4   2      274.15      287.46      6.62 o 
  17   4   2       28.53       31.66      3.01 o 
  18   4   2        0.35        1.25      2.69 o 
  19   4   2        0.93        0.20      3.84 o 
  20   4   2       18.22       15.38      4.76 o 
  21   4   2        9.08        9.42      4.26 o 
   1   5   2     3892.68     4366.22     43.33 o 
   2   5   2      290.08      283.33      5.61 o 
   3   5   2        6.50        3.51      0.96 o 
   4   5   2     6173.49     6296.48     54.22 o 
   5   5   2        0.62        9.19      1.28 o 
   6   5   2     7014.38     7283.80     58.90 o 
   7   5   2       56.08       43.67      1.70 o 
   8   5   2     9039.26     9267.93     79.66 o 
   9   5   2      192.17      158.00      3.02 o 
  10   5   2     4943.98     5061.62     44.92 o 
  11   5   2      971.73      943.35     10.96 o 
  12   5   2     1477.82     1447.89     16.97 o 
  13   5   2       33.13       42.30      2.89 o 
  14   5   2      111.26      112.94      4.22 o 
  15   5   2        0.66        4.52      2.21 o 
  16   5   2      206.42      188.52      5.50 o 
  17   5   2        7.48        6.40      2.45 o 
  18   5   2      193.93      190.21      6.56 o 
  19   5   2       39.00       51.06      5.81 o 
  20   5   2      152.68      139.16      8.13 o 
   0   6   2    36084.99    37138.73    500.43 o 
   1   6   2      534.05      586.48      7.70 o 
   2   6   2    29778.98    30768.33    293.49 o 
   3   6   2       75.67       92.53      3.21 o 
   4   6   2     4775.06     4818.00     44.63 o 
   5   6   2      239.68      227.29      3.61 o 
   6   6   2      152.85      173.93      3.10 o 
   7   6   2      107.89       75.96      2.25 o 
   8   6   2     2324.79     2290.07     20.22 o 
   9   6   2        2.00        5.36      1.10 o 
  10   6   2     5196.32     5214.26     43.90 o 
  11   6   2      124.59      110.14      3.04 o 
  12   6   2     2470.10     2458.93     53.93 o 
  13   6   2       34.13       40.05      2.88 o 
  14   6   2      908.35      856.54     12.00 o 
  15   6   2      382.00      343.25      7.12 o 
  16   6   2       97.95      108.13      4.43 o 
  17   6   2        3.90        2.56      2.37 o 
  18   6   2       37.36       45.09      4.06 o 
  19   6   2        0.21       -1.98      3.66 o 
  20   6   2       94.53       93.80      7.17 o 
   1   7   2      178.52      230.10      4.36 o 
   2   7   2      506.96      492.83      6.96 o 
   3   7   2        4.78        6.66      1.10 o 
   4   7   2      421.17      368.68      5.86 o 
   5   7   2     1006.79     1074.41     11.00 o 
   6   7   2      295.37      276.85      4.16 o 
   7   7   2      518.13      480.63      6.99 o 
   8   7   2     1005.49     1069.06     10.22 o 
   9   7   2       39.64       41.85      1.76 o 
  10   7   2      497.83      487.91      6.55 o 
  11   7   2       56.74       56.64      2.41 o 
  12   7   2       12.31       20.15      4.02 o 
  13   7   2        0.58       -0.17      2.03 o 
  14   7   2       13.15       12.52      2.52 o 
  15   7   2       21.81       18.28      2.75 o 
  16   7   2       48.19       43.29      3.32 o 
  17   7   2      274.86      270.69      7.36 o 
  18   7   2      114.56      121.41      5.66 o 
  19   7   2       25.05       21.37      4.88 o 
  20   7   2      165.01      157.28      8.54 o 
   0   8   2     3218.46     2948.33     43.20 o 
   1   8   2     9209.71    10392.50    101.06 o 
   2   8   2     1461.27     1391.90     15.76 o 
   3   8   2      597.51      540.58      6.84 o 
   4   8   2      681.77      779.66      9.10 o 
   5   8   2     1044.88     1040.58     10.74 o 
   6   8   2        3.11        6.44      1.67 o 
   7   8   2     1165.62     1146.61     12.97 o 
   8   8   2     1397.81     1378.46     13.39 o 
   9   8   2      801.15      787.80      8.36 o 
  10   8   2     3845.65     3834.97     33.30 o 
  11   8   2      105.59      104.23      3.15 o 
  12   8   2     3505.20     3464.75     92.70 o 
  13   8   2     1293.26     1231.80     15.45 o 
  14   8   2      652.64      655.58     10.24 o 
  15   8   2       68.56       62.03      3.63 o 
  16   8   2       31.34       33.25      3.15 o 
  17   8   2      126.02      135.71      5.58 o 
  18   8   2      238.79      228.19      7.28 o 
  19   8   2        1.42       11.89      4.60 o 
  20   8   2      415.86      430.74     17.36 o 
   1   9   2      484.62      458.64      9.39 o 
   2   9   2      697.38      730.30     11.55 o 
   3   9   2     2313.65     2488.06     22.84 o 
   4   9   2      910.90      935.60      9.89 o 
   5   9   2      107.81       99.11      2.54 o 
   6   9   2      361.38      339.71      4.81 o 
   7   9   2     1794.93     1800.58     16.75 o 
   8   9   2       94.17       98.00      3.44 o 
   9   9   2     1321.68     1285.17     12.92 o 
  10   9   2      167.82      173.67      8.44 o 
  11   9   2      600.02      554.74      8.43 o 
  12   9   2      534.31      539.28      8.07 o 
  13   9   2      210.26      201.05      5.54 o 
  14   9   2      874.40      846.18     12.16 o 
  15   9   2       19.41       13.79      2.72 o 
  16   9   2      647.55      649.64     10.68 o 
  17   9   2      484.28      468.50      9.82 o 
  18   9   2      480.44      508.83     10.82 o 
  19   9   2      186.63      215.61      9.43 o 
   0  10   2     3700.41     3895.84     56.62 o 
   1  10   2     4130.51     4437.96     45.16 o 
   2  10   2      112.85       99.82      3.33 o 
   3  10   2        1.98        3.89      0.97 o 
   4  10   2      167.13      171.70      3.25 o 
   5  10   2      676.14      660.01      7.77 o 
   6  10   2     1090.03     1055.13     11.30 o 
   7  10   2      409.86      386.37      5.79 o 
   8  10   2     1709.47     1686.33     16.11 o 
   9  10   2       12.93       20.24      1.72 o 
  10  10   2      851.77      827.68     10.26 o 
  11  10   2       96.92       98.62      3.20 o 
  12  10   2      836.65      902.30     11.20 o 
  13  10   2     1708.39     1690.69     19.90 o 
  14  10   2        4.90        8.01      2.54 o 
  15  10   2        0.59       -0.64      2.38 o 
  16  10   2       51.14       57.70      3.79 o 
  17  10   2      212.95      227.14      7.84 o 
  18  10   2       18.20       27.83      3.90 o 
  19  10   2        3.25        4.99      4.53 o 
   1  11   2      794.00      655.04      9.35 o 
   2  11   2     1698.84     1710.94     19.55 o 
   3  11   2     2350.66     2443.45     26.54 o 
   4  11   2     2100.67     2114.71     20.10 o 
   5  11   2       80.15       87.30      3.60 o 
   6  11   2     3412.98     3448.55     31.53 o 
   7  11   2      793.49      741.41     18.00 o 
   8  11   2     2552.23     2506.99     33.13 o 
   9  11   2      200.47      204.25      4.13 o 
  10  11   2      279.35      267.30      5.28 o 
  11  11   2        9.34       11.52      1.99 o 
  12  11   2      359.07      359.36      6.10 o 
  13  11   2      212.95      203.49      5.68 o 
  14  11   2     1641.50     1657.72     19.98 o 
  15  11   2      123.64      123.03      4.88 o 
  16  11   2     1140.29     1182.39     16.03 o 
  17  11   2       65.80       74.20      5.31 o 
  18  11   2      870.07      904.77     23.15 o 
  19  11   2        4.35       12.26      3.96 o 
   0  12   2     1068.33     1012.46     18.48 o 
   1  12   2     1037.77     1088.93     13.81 o 
   2  12   2       29.32       18.37      2.21 o 
   3  12   2        0.01        0.74      1.77 o 
   4  12   2      524.79      570.01      8.83 o 
   5  12   2      151.94      157.63      4.50 o 
   6  12   2      168.49      158.93      4.59 o 
   7  12   2      357.97      350.15      7.70 o 
   8  12   2       16.12       21.52      2.20 o 
   9  12   2       87.00       84.72      2.87 o 
  10  12   2       83.30       80.89      3.13 o 
  11  12   2       87.10       89.19      3.39 o 
  12  12   2      772.63      753.72     10.68 o 
  13  12   2      497.78      468.39      8.59 o 
  14  12   2      275.92      285.27      6.84 o 
  15  12   2       50.38       46.35      3.88 o 
  16  12   2      387.32      398.46      9.20 o 
  17  12   2        3.68        6.22      3.99 o 
  18  12   2       33.99       36.45      4.88 o 
   1  13   2        7.99       11.50      2.08 o 
   2  13   2     3311.22     3244.48     34.73 o 
   3  13   2       48.54       54.72      3.08 o 
   4  13   2     7217.88     7069.34     77.66 o 
   5  13   2       11.10       17.84      2.43 o 
   6  13   2     5571.44     5680.21     58.05 o 
   7  13   2       30.58       32.97      3.08 o 
   8  13   2     2899.80     2836.17     51.50 o 
   9  13   2       14.10       17.48      2.48 o 
  10  13   2      261.83      248.20      7.97 o 
  11  13   2      156.05      152.04      5.17 o 
  12  13   2        0.22        1.81      2.44 o 
  13  13   2        0.42       -0.14      2.85 o 
  14  13   2      150.87      149.71      6.29 o 
  15  13   2        0.33       -2.03      3.17 o 
  16  13   2      190.55      230.12     10.85 o 
  17  13   2        7.76       14.82      4.87 o 
  18  13   2      210.04      227.61      9.20 o 
   0  14   2     6318.80     6386.88    162.19 o 
   1  14   2       45.54       36.53      2.96 o 
   2  14   2     2844.77     2792.77     30.79 o 
   3  14   2      473.19      410.91      7.72 o 
   4  14   2     1802.33     1751.02     20.91 o 
   5  14   2      575.01      531.66      9.02 o 
   6  14   2      467.87      471.54      8.42 o 
   7  14   2      105.60      106.89      4.67 o 
   8  14   2        3.65        9.95      2.75 o 
   9  14   2        5.52        5.89      2.43 o 
  10  14   2      515.74      500.33     10.23 o 
  11  14   2       35.59       38.30      3.46 o 
  12  14   2      880.71      892.53     14.43 o 
  13  14   2       23.32       19.66      3.61 o 
  14  14   2      334.28      318.70      8.77 o 
  15  14   2       97.03      106.53      5.69 o 
  16  14   2      349.12      395.14     11.63 o 
  17  14   2        4.38        8.51      4.41 o 
   1  15   2     1427.81     1411.85     18.33 o 
   2  15   2      222.19      217.31      5.84 o 
   3  15   2      222.25      196.28      6.66 o 
   4  15   2     1284.46     1238.86     23.53 o 
   5  15   2       52.98       54.70      3.52 o 
   6  15   2      871.11      829.21     13.66 o 
   7  15   2      704.78      723.24     15.37 o 
   8  15   2     2352.25     2301.12     29.57 o 
   9  15   2       80.23       74.01      4.24 o 
  10  15   2      578.85      624.86     12.92 o 
  11  15   2      503.26      501.24     10.65 o 
  12  15   2      112.29      114.24      5.02 o 
  13  15   2        3.72        6.75      3.03 o 
  14  15   2        6.96        3.66      3.18 o 
  15  15   2        0.61       -0.22      3.20 o 
  16  15   2       75.70       92.91      6.31 o 
   0  16   2     2770.84     2652.13     42.49 o 
   1  16   2      264.30      267.16      6.68 o 
   2  16   2     2349.64     2276.50     26.51 o 
   3  16   2       96.74      110.60      4.47 o 
   4  16   2      525.97      520.89      9.29 o 
   5  16   2        8.39       11.11      2.42 o 
   6  16   2        0.77       -1.99      3.08 o 
   7  16   2        5.84        5.36      2.67 o 
   8  16   2      156.94      157.34      6.63 o 
   9  16   2        0.47       -0.52      2.63 o 
  10  16   2      552.20      539.95     20.56 o 
  11  16   2      264.42      256.34      9.81 o 
  12  16   2      279.71      270.01      8.18 o 
  13  16   2      365.36      409.49     10.18 o 
  14  16   2      185.97      203.44      7.52 o 
  15  16   2       38.99       51.54      4.66 o 
  16  16   2       77.29       81.83      7.41 o 
   1  17   2       79.56       65.83      3.79 o 
   2  17   2       91.74       81.52      4.11 o 
   3  17   2      117.70      106.68      4.90 o 
   4  17   2      430.19      410.52      9.66 o 
   5  17   2      509.38      480.06      8.98 o 
   6  17   2       49.63       54.04      4.34 o 
   7  17   2      480.78      477.39     10.20 o 
   8  17   2      306.92      317.57     15.47 o 
   9  17   2       41.87       43.36      3.95 o 
  10  17   2        0.85        4.60      3.67 o 
  11  17   2       90.04       88.91      5.94 o 
  12  17   2       21.35       18.60      4.12 o 
  13  17   2       13.17       15.67      4.96 o 
  14  17   2       13.14       13.14      4.35 o 
  15  17   2       13.83       15.38      5.05 o 
   0  18   2      266.10      266.81     11.28 o 
   1  18   2       27.59       26.29      3.15 o 
   2  18   2      207.10      200.48      6.16 o 
   3  18   2       20.00       17.17      2.89 o 
   4  18   2        5.94        7.59      2.74 o 
   5  18   2        9.94       15.87      2.93 o 
   6  18   2       40.77       40.53      3.91 o 
   7  18   2        0.33        5.91      2.80 o 
   8  18   2      250.11      248.15      7.63 o 
   9  18   2       24.60       22.19      3.64 o 
  10  18   2      782.71      800.62     16.58 o 
  11  18   2       43.86       44.99      5.18 o 
  12  18   2      315.50      331.62     11.24 o 
  13  18   2       56.47       50.66      6.12 o 
  14  18   2       33.93       25.94      4.61 o 
   1  19   2       21.27       21.25      3.19 o 
   2  19   2       28.88       38.51      3.64 o 
   3  19   2        4.51        4.79      2.46 o 
   4  19   2       75.11       75.04      4.21 o 
   5  19   2       70.43       59.18      4.37 o 
   6  19   2        6.33        9.92      3.17 o 
   7  19   2      388.91      355.36      9.71 o 
   8  19   2       69.24       70.18      4.83 o 
   9  19   2      134.79      127.48      8.44 o 
  10  19   2        0.63        0.71      3.58 o 
  11  19   2       25.00       24.12      4.61 o 
  12  19   2       26.95       12.98      4.15 o 
  13  19   2        4.99        7.44      4.18 o 
   0  20   2      303.32      299.35     10.89 o 
   1  20   2       30.81       28.54      3.83 o 
   2  20   2      152.46      151.16      5.64 o 
   3  20   2       66.49       69.33      4.35 o 
   4  20   2        4.47        1.56      2.53 o 
   5  20   2       95.45       89.72      5.95 o 
   6  20   2       97.35       92.71      6.98 o 
   7  20   2        0.00       -0.91      3.08 o 
   8  20   2      350.10      340.10      9.25 o 
   9  20   2      117.17      120.52      7.08 o 
  10  20   2      390.32      384.20     11.93 o 
  11  20   2        1.06        0.61      3.81 o 
  12  20   2      175.10      153.72      7.85 o 
   1  21   2      305.05      334.72      8.33 o 
   2  21   2       96.91       91.79      5.26 o 
   3  21   2       87.91       85.70      4.87 o 
   4  21   2       98.87       90.31      5.68 o 
   5  21   2       11.27       14.95      3.77 o 
   6  21   2      231.48      217.60      7.64 o 
   7  21   2        7.00        5.79      3.26 o 
   8  21   2      165.31      180.16      7.18 o 
   9  21   2      122.38      123.83      7.31 o 
  10  21   2       60.87       68.41      5.99 o 
   0  22   2      636.19      644.38     17.23 o 
   1  22   2       25.75       36.17      4.42 o 
   2  22   2      436.93      447.41     13.60 o 
   3  22   2       28.63       37.21      3.95 o 
   4  22   2       91.22       94.97      5.68 o 
   5  22   2      103.07      113.49      6.03 o 
   6  22   2        8.12       17.51      3.97 o 
   7  22   2        0.02       -2.71      3.48 o 
   8  22   2       64.06       58.97      5.39 o 
   9  22   2       27.69       26.96      5.40 o 
   1  23   2       88.20       78.20      6.59 o 
   2  23   2      149.22      164.19      7.03 o 
   3  23   2        0.03        5.30      3.54 o 
   4  23   2      254.11      259.47     11.11 o 
   5  23   2        0.05        5.24      3.51 o 
   6  23   2      428.76      419.82     10.97 o 
   7  23   2        3.05        9.88      3.75 o 
   0  24   2      150.02      157.68     11.21 o 
   1  24   2        0.13        3.73      3.08 o 
   2  24   2      241.51      235.84      8.41 o 
   3  24   2        0.80        0.79      4.00 o 
   4  24   2      121.28      137.73      8.96 o 
   2   0   3     1857.78     1576.82     20.86 o 
   4   0   3    10718.18    10864.57    128.29 o 
   6   0   3     5003.06     5218.52     57.23 o 
   8   0   3     2028.70     1989.22     32.36 o 
  10   0   3      233.09      233.39      8.04 o 
  12   0   3     1849.69     1840.34     31.83 o 
  14   0   3     3673.60     3607.86     56.97 o 
  16   0   3     2413.48     2331.10     40.21 o 
  18   0   3      384.95      415.13     11.56 o 
  20   0   3        6.50        0.61      5.92 o 
   0   1   3      952.13     1116.77     15.54 o 
   1   1   3      122.41      171.44      3.04 o 
   2   1   3      564.50      583.87      6.57 o 
   3   1   3      374.62      388.87      5.73 o 
   4   1   3       16.14       13.11      1.26 o 
   5   1   3     1613.47     1776.15     14.86 o 
   6   1   3       78.18       91.57      3.06 o 
   7   1   3      427.03      355.45      4.90 o 
   8   1   3        9.44        8.10      3.17 o 
   9   1   3       74.13       62.42      3.14 o 
  10   1   3      163.15      167.37      4.94 o 
  11   1   3      388.30      330.13      6.95 o 
  12   1   3      136.59      151.78      8.93 o 
  13   1   3      216.12      229.06      6.31 o 
  14   1   3      852.14      784.08     12.64 o 
  15   1   3       78.93       83.84      4.53 o 
  16   1   3      126.42      120.18      5.38 o 
  17   1   3        0.02       -1.39      2.53 o 
  18   1   3       48.80       43.60      3.59 o 
  19   1   3        0.03        0.42      2.61 o 
  20   1   3        1.66       -0.88      3.90 o 
   1   2   3     1031.25      957.88      9.73 o 
   2   2   3     2925.77     3364.19     29.44 o 
   3   2   3      280.17      239.42      3.64 o 
   4   2   3     8909.08     9418.66     78.89 o 
   5   2   3     2128.32     2338.74     19.13 o 
   6   2   3     7729.72     7951.57     60.76 o 
   7   2   3      750.82      690.56      8.00 o 
   8   2   3     1870.61     1882.86     18.17 o 
   9   2   3      693.04      698.05     10.54 o 
  10   2   3      144.00      148.73      4.77 o 
  11   2   3       17.26       10.94      2.39 o 
  12   2   3      219.44      186.43      5.58 o 
  13   2   3        1.19       -1.49      2.45 o 
  14   2   3     1099.31     1117.70     15.97 o 
  15   2   3        7.13        5.81      2.98 o 
  16   2   3     1320.14     1342.92     17.44 o 
  17   2   3      122.97      124.16      5.04 o 
  18   2   3      479.95      496.64      9.02 o 
  19   2   3       21.72       26.39      3.27 o 
  20   2   3      101.26       97.24      7.19 o 
   0   3   3     1219.11      945.04     13.67 o 
   1   3   3     3010.71     3384.03     29.66 o 
   2   3   3     6062.81     6200.52     56.47 o 
   3   3   3      168.46      137.62      3.06 o 
   4   3   3     1790.84     1855.08     18.44 o 
   5   3   3     1366.57     1300.98     12.77 o 
   6   3   3      113.45      107.70      4.00 o 
   7   3   3     1497.18     1439.48     15.75 o 
   8   3   3      394.43      374.29      6.05 o 
   9   3   3      911.54      927.83     12.86 o 
  10   3   3     1307.41     1215.42     30.90 o 
  11   3   3      788.14      734.24     18.81 o 
  12   3   3     1452.16     1458.07     18.82 o 
  13   3   3        2.85        7.44      2.59 o 
  14   3   3     1641.51     1531.19     20.12 o 
  15   3   3      214.58      217.86      6.64 o 
  16   3   3       48.47       55.78      3.87 o 
  17   3   3       12.78       15.29      3.14 o 
  18   3   3        1.70       -0.88      2.74 o 
  19   3   3       14.64       19.12      3.14 o 
  20   3   3       34.96       36.13      5.50 o 
   1   4   3      834.92      941.91     10.46 o 
   2   4   3      765.84      624.74      7.71 o 
   3   4   3      275.06      264.13      4.52 o 
   4   4   3     5057.73     5363.45     49.29 o 
   5   4   3      192.75      183.06      3.34 o 
   6   4   3    11003.43    11733.02     94.00 o 
   7   4   3       91.96      120.34      2.48 o 
   8   4   3     2661.73     2630.46     26.75 o 
   9   4   3      277.01      304.74      6.47 o 
  10   4   3     2004.55     1964.92     23.35 o 
  11   4   3      191.03      184.47      5.49 o 
  12   4   3      695.91      585.24     10.16 o 
  13   4   3        6.68        4.09      2.50 o 
  14   4   3       12.15       14.27      3.16 o 
  15   4   3        1.38       -0.55      2.25 o 
  16   4   3      368.82      332.25      7.43 o 
  17   4   3      100.19       82.82      4.32 o 
  18   4   3      405.79      391.68      8.44 o 
  19   4   3        4.05        9.97      2.97 o 
  20   4   3      195.45      179.77      9.17 o 
   0   5   3    16948.94    17269.77    234.91 o 
   1   5   3       32.23       58.40      5.27 o 
   2   5   3    19880.10    20996.69    201.36 o 
   3   5   3     1013.35     1143.61     12.36 o 
   4   5   3     5893.42     6097.40     55.85 o 
   5   5   3       76.33       74.88      2.37 o 
   6   5   3      433.15      400.49      5.39 o 
   7   5   3       84.34       78.22      2.19 o 
   8   5   3     5228.25     5391.60     51.49 o 
   9   5   3       65.62       72.91      2.90 o 
  10   5   3     3295.98     3149.80     51.99 o 
  11   5   3        4.29        6.01      2.40 o 
  12   5   3     2456.80     2574.30     29.87 o 
  13   5   3       31.79       22.01      3.09 o 
  14   5   3     1773.86     1739.47     20.64 o 
  15   5   3        0.39       -1.48      2.17 o 
  16   5   3       19.72       20.93      3.06 o 
  17   5   3       15.10       16.32      3.02 o 
  18   5   3       46.99       55.53      4.06 o 
  19   5   3        7.30       13.36      3.16 o 
  20   5   3      141.09      148.96      7.49 o 
   1   6   3      376.90      322.34      5.52 o 
   2   6   3      105.43      125.24      3.73 o 
   3   6   3     1526.83     1631.49     18.12 o 
   4   6   3       89.56      104.46      3.13 o 
   5   6   3       12.01        9.03      1.21 o 
   6   6   3     1731.11     1738.81     16.73 o 
   7   6   3      211.79      209.62      3.56 o 
   8   6   3      412.28      409.91     10.81 o 
   9   6   3        0.02        5.14      1.77 o 
  10   6   3     2057.83     2055.56     37.26 o 
  11   6   3      359.56      324.86      7.26 o 
  12   6   3     1446.79     1431.91     18.81 o 
  13   6   3        0.24        3.61      2.29 o 
  14   6   3      199.97      196.97      5.84 o 
  15   6   3       43.51       41.50      3.37 o 
  16   6   3       30.96       32.47      3.28 o 
  17   6   3       11.90       13.48      2.85 o 
  18   6   3      202.23      213.88      6.45 o 
  19   6   3       79.65       85.36      5.78 o 
   0   7   3     9502.98     9470.06    130.98 o 
   1   7   3       26.05       23.21      1.93 o 
   2   7   3    10990.58    11453.28    111.39 o 
   3   7   3        0.85       14.51      1.71 o 
   4   7   3     2420.13     2594.14     27.49 o 
   5   7   3      365.19      325.32      5.10 o 
   6   7   3      191.56      197.51      3.71 o 
   7   7   3     1229.53     1243.05     12.24 o 
   8   7   3     4215.44     4255.42     41.59 o 
   9   7   3     1233.57     1129.13     30.36 o 
  10   7   3     4388.10     4453.39     47.68 o 
  11   7   3      782.84      763.90     11.95 o 
  12   7   3     2977.99     3021.89     31.92 o 
  13   7   3      185.39      179.45      6.49 o 
  14   7   3     1264.76     1253.41     16.29 o 
  15   7   3       44.92       63.75      3.86 o 
  16   7   3       13.18       11.35      2.88 o 
  17   7   3        8.35        8.14      2.91 o 
  18   7   3      253.50      262.24      7.11 o 
  19   7   3        2.00        4.58      3.38 o 
   1   8   3     1541.18     1473.62     17.00 o 
   2   8   3       22.98       28.55      3.27 o 
   3   8   3      602.17      555.53      8.07 o 
   4   8   3      266.14      281.80      5.26 o 
   5   8   3      128.48      123.87      3.60 o 
   6   8   3      601.87      663.17      8.49 o 
   7   8   3     1039.88     1093.65     11.72 o 
   8   8   3       27.49       32.82      2.60 o 
   9   8   3        1.64        4.28      1.90 o 
  10   8   3       28.93       23.51      2.97 o 
  11   8   3       48.00       48.88      3.19 o 
  12   8   3        6.92        6.48      2.51 o 
  13   8   3       23.80       22.80      3.00 o 
  14   8   3        2.73        0.15      2.47 o 
  15   8   3        4.99        4.44      2.43 o 
  16   8   3      116.58      106.98      4.77 o 
  17   8   3       47.96       47.98      3.95 o 
  18   8   3      109.83      110.91      5.19 o 
  19   8   3       63.97       66.57      5.36 o 
   0   9   3     1169.42     1239.27     21.13 o 
   1   9   3      303.05      314.06      5.80 o 
   2   9   3      938.57      904.29     11.69 o 
   3   9   3      217.68      223.98      4.86 o 
   4   9   3      227.42      208.70      4.70 o 
   5   9   3      259.08      277.19      6.73 o 
   6   9   3      286.14      270.03      4.91 o 
   7   9   3        1.98        3.15      2.29 o 
   8   9   3     1216.68     1224.83     15.63 o 
   9   9   3       56.24       49.69      3.44 o 
  10   9   3     1302.02     1263.72     14.33 o 
  11   9   3        0.05        2.26      2.11 o 
  12   9   3      659.56      623.61     13.21 o 
  13   9   3       14.11       15.68      2.72 o 
  14   9   3      215.49      219.26      6.09 o 
  15   9   3       53.84       54.12      3.84 o 
  16   9   3        6.31       12.93      3.13 o 
  17   9   3       44.24       59.56      4.19 o 
  18   9   3      149.07      180.04      6.64 o 
  19   9   3        9.22       14.30      4.01 o 
   1  10   3      439.87      426.47      7.16 o 
   2  10   3      721.33      659.51      9.48 o 
   3  10   3        1.35        5.38      1.68 o 
   4  10   3     1821.69     1717.62     19.80 o 
   5  10   3       79.08       81.76      2.91 o 
   6  10   3      438.66      438.37      6.69 o 
   7  10   3      211.42      197.40      4.48 o 
   8  10   3     1963.75     1980.71     23.23 o 
   9  10   3      158.29      157.37      4.47 o 
  10  10   3       23.52       35.09      2.49 o 
  11  10   3       88.68       85.76      3.81 o 
  12  10   3      254.93      216.61      5.72 o 
  13  10   3       38.98       39.32      4.26 o 
  14  10   3      822.14      761.86     11.83 o 
  15  10   3        2.81        7.73      2.77 o 
  16  10   3      808.52      854.27     13.24 o 
  17  10   3       13.52       22.87      3.56 o 
  18  10   3      399.64      430.84     12.08 o 
   0  11   3      614.52      644.64     13.49 o 
   1  11   3        1.04        2.35      1.67 o 
   2  11   3        8.95       10.91      2.02 o 
   3  11   3      166.03      157.21      4.58 o 
   4  11   3       21.56       19.53      2.30 o 
   5  11   3      618.34      617.50      9.40 o 
   6  11   3        0.99        1.96      2.21 o 
   7  11   3      242.02      241.04      5.53 o 
   8  11   3       25.61       30.66      3.60 o 
   9  11   3       15.56       14.78      2.71 o 
  10  11   3      173.86      178.24      5.00 o 
  11  11   3      192.69      183.72      5.74 o 
  12  11   3      124.36      129.48      5.13 o 
  13  11   3      173.65      162.56      5.87 o 
  14  11   3        8.43       12.59      3.21 o 
  15  11   3      103.40      107.79      5.30 o 
  16  11   3      203.61      202.28      7.04 o 
  17  11   3       23.88       29.99      4.49 o 
  18  11   3       20.25       25.07      5.27 o 
   1  12   3      302.08      300.64      9.84 o 
   2  12   3     3118.87     3227.57     34.67 o 
   3  12   3      307.71      313.46      6.57 o 
   4  12   3     8197.27     8425.60     84.02 o 
   5  12   3     2004.66     2003.19     23.17 o 
   6  12   3     3725.96     3756.85     39.88 o 
   7  12   3        6.13        8.19      2.24 o 
   8  12   3     4757.27     4851.45     62.76 o 
   9  12   3      358.27      357.18      9.33 o 
  10  12   3       26.47       24.58      3.16 o 
  11  12   3       55.72       59.70      4.44 o 
  12  12   3      428.48      453.54     10.30 o 
  13  12   3       23.24       28.82      3.97 o 
  14  12   3      787.94      777.37     14.61 o 
  15  12   3       45.32       61.32      5.03 o 
  16  12   3      677.64      706.45     14.31 o 
  17  12   3       34.34       48.65      5.01 o 
   0  13   3     2200.15     2174.05     35.18 o 
   1  13   3      359.88      326.96      6.75 o 
   2  13   3       64.84       62.29      3.39 o 
   3  13   3       58.15       57.61      3.37 o 
   4  13   3      269.35      257.77      6.18 o 
   5  13   3       24.23       22.39      2.74 o 
   6  13   3      736.47      720.79     13.90 o 
   7  13   3       39.72       36.59      2.99 o 
   8  13   3      313.84      341.34      9.59 o 
   9  13   3       32.78       29.52      3.80 o 
  10  13   3      209.50      190.05      7.16 o 
  11  13   3      296.33      319.48      9.67 o 
  12  13   3      644.52      654.11     14.35 o 
  13  13   3        1.25        8.64      3.48 o 
  14  13   3       94.47      110.26      6.00 o 
  15  13   3      183.93      202.18      7.67 o 
  16  13   3      653.29      653.56     13.71 o 
  17  13   3       10.55       18.12      5.19 o 
   1  14   3      206.50      169.26      5.22 o 
   2  14   3     2524.32     2373.31     51.12 o 
   3  14   3        4.72        7.38      2.43 o 
   4  14   3     2940.45     2899.09     32.20 o 
   5  14   3       48.71       64.58      3.60 o 
   6  14   3      893.68      872.89     14.08 o 
   7  14   3      171.42      150.36      5.97 o 
   8  14   3     3482.39     3532.56     48.04 o 
   9  14   3      113.10      119.94      6.21 o 
  10  14   3      389.09      375.40     10.25 o 
  11  14   3       18.85       14.44      3.92 o 
  12  14   3       51.57       50.30      5.30 o 
  13  14   3       19.75       15.96      4.26 o 
  14  14   3      217.28      214.55      7.85 o 
  15  14   3       34.80       36.81      4.50 o 
  16  14   3       76.93       96.84      6.08 o 
   0  15   3     5669.89     5639.85     82.68 o 
   1  15   3      111.32      117.17      5.33 o 
   2  15   3      793.72      804.79     12.17 o 
   3  15   3      427.79      402.25      7.98 o 
   4  15   3      305.63      308.01      6.96 o 
   5  15   3       22.87       25.40      2.79 o 
   6  15   3      115.04      116.41      4.50 o 
   7  15   3       10.48        7.14      2.38 o 
   8  15   3       34.88       40.86      4.51 o 
   9  15   3      148.31      144.64      6.83 o 
  10  15   3      557.33      578.77     14.01 o 
  11  15   3        0.02        2.00      4.04 o 
  12  15   3      802.14      809.65     20.91 o 
  13  15   3      141.38      138.04      7.39 o 
  14  15   3       33.42       35.83      5.05 o 
  15  15   3        0.16        2.15      3.87 o 
   1  16   3      589.30      557.28      9.92 o 
   2  16   3      316.17      337.05      7.51 o 
   3  16   3      593.12      587.51     10.15 o 
   4  16   3      135.61      129.04      4.82 o 
   5  16   3       32.93       45.04      3.80 o 
   6  16   3      185.59      177.89      5.57 o 
   7  16   3        6.06       10.18      2.57 o 
   8  16   3      622.07      626.33     13.81 o 
   9  16   3        9.92       16.50      3.92 o 
  10  16   3      125.63      129.05      6.75 o 
  11  16   3        2.61        2.52      4.25 o 
  12  16   3       15.00       16.15      4.55 o 
  13  16   3        9.63        9.57      4.26 o 
  14  16   3       20.10       17.14      4.36 o 
  15  16   3       31.20       35.66      5.02 o 
   0  17   3     2190.29     2092.34     35.86 o 
   1  17   3      206.85      191.70      6.11 o 
   2  17   3      392.75      384.93     10.34 o 
   3  17   3       16.69       20.87      3.11 o 
   4  17   3       30.83       31.30      3.26 o 
   5  17   3        2.40        4.02      2.37 o 
   6  17   3        0.36        2.79      2.31 o 
   7  17   3      138.03      138.09      6.00 o 
   8  17   3      289.04      279.83      9.33 o 
   9  17   3       91.68      104.15      6.30 o 
  10  17   3      619.56      611.26     14.19 o 
  11  17   3       34.02       33.90      5.59 o 
  12  17   3      581.60      549.54     16.20 o 
  13  17   3      191.32      189.41      9.78 o 
  14  17   3        8.39       13.91      4.33 o 
   1  18   3      111.18      119.42      5.10 o 
   2  18   3       71.77       56.26      3.94 o 
   3  18   3       36.46       32.88      3.34 o 
   4  18   3       18.82       24.51      3.48 o 
   5  18   3      104.73      106.06      4.76 o 
   6  18   3        3.15        7.78      2.66 o 
   7  18   3       19.18       15.93      3.36 o 
   8  18   3        4.95        3.25      3.48 o 
   9  18   3       29.96       28.93      4.62 o 
  10  18   3       63.44       75.02      5.94 o 
  11  18   3        0.14       -5.07      4.08 o 
  12  18   3        2.27        5.49      5.02 o 
  13  18   3        0.16       -0.47      3.88 o 
   0  19   3      548.35      559.94     15.05 o 
   1  19   3        2.46        4.99      2.97 o 
   2  19   3      307.83      313.56      9.09 o 
   3  19   3       54.79       58.05      4.21 o 
   4  19   3       11.77       13.91      2.92 o 
   5  19   3        0.27        0.45      2.41 o 
   6  19   3       71.02       75.73      4.37 o 
   7  19   3        0.00       -1.66      2.79 o 
   8  19   3      464.95      490.15     12.78 o 
   9  19   3        5.89        7.61      4.18 o 
  10  19   3      463.73      492.26     19.70 o 
  11  19   3        3.08        1.46      4.25 o 
  12  19   3      219.29      205.34     10.50 o 
   1  20   3      131.77      140.66      5.75 o 
   2  20   3        4.60        6.29      3.02 o 
   3  20   3       30.05       32.80      4.06 o 
   4  20   3       13.45       16.68      3.15 o 
   5  20   3        0.40        0.56      2.62 o 
   6  20   3      175.34      179.77      6.96 o 
   7  20   3       24.34       29.54      5.24 o 
   8  20   3       20.16       22.48      4.66 o 
   9  20   3        1.73       -2.46      3.59 o 
  10  20   3       53.53       66.13      6.11 o 
   0  21   3      282.88      284.53     14.34 o 
   1  21   3        5.18        7.00      3.23 o 
   2  21   3      516.92      488.77     15.85 o 
   3  21   3        1.49        2.83      2.97 o 
   4  21   3       64.46       68.85      4.63 o 
   5  21   3        1.65       -1.33      2.70 o 
   6  21   3       23.50       25.21      4.04 o 
   7  21   3        2.29        0.72      3.72 o 
   8  21   3      155.77      140.03      7.53 o 
   9  21   3       18.98       19.84      4.63 o 
   1  22   3       49.20       43.91      4.43 o 
   2  22   3       27.01       33.76      4.24 o 
   3  22   3       54.54       53.72      4.54 o 
   4  22   3      182.44      180.47      6.67 o 
   5  22   3       74.14       85.27      5.63 o 
   6  22   3      353.92      349.48      9.96 o 
   7  22   3        3.49        2.29      3.94 o 
   0  23   3       68.57       87.74      7.53 o 
   1  23   3        5.17        7.73      3.48 o 
   2  23   3      253.12      249.71      7.89 o 
   3  23   3        0.01        3.27      3.14 o 
   4  23   3      138.11      145.91      6.30 o 
   0   0   4     1474.98     1273.67     25.87 o 
   2   0   4    10317.88    11220.55    133.36 o 
   4   0   4     4598.68     4704.24     58.06 o 
   6   0   4      218.70      186.10      5.23 o 
   8   0   4      467.74      382.16     26.68 o 
  10   0   4      139.74      130.45     11.66 o 
  12   0   4      204.10      249.17      9.70 o 
  14   0   4     1605.98     1531.58     29.32 o 
  16   0   4      155.23      167.49      9.06 o 
  18   0   4       83.94       88.77      7.42 o 
   1   1   4      113.24      119.35      2.97 o 
   2   1   4      792.93      682.99      8.10 o 
   3   1   4        0.14       -1.02      1.36 o 
   4   1   4     4893.91     4992.38     43.39 o 
   5   1   4      460.52      470.42      6.18 o 
   6   1   4     6593.87     6834.79     58.42 o 
   7   1   4      753.37      719.05     11.76 o 
   8   1   4     2262.63     2080.30     48.79 o 
   9   1   4      327.70      289.25      7.23 o 
  10   1   4      525.39      534.48      9.67 o 
  11   1   4        7.82        6.46      2.93 o 
  12   1   4       86.13       77.11      4.54 o 
  13   1   4        1.97        0.58      2.47 o 
  14   1   4      133.56      122.02      6.29 o 
  15   1   4       46.44       38.21      4.02 o 
  16   1   4      441.67      389.19      9.19 o 
  17   1   4       58.39       56.60      4.54 o 
  18   1   4       69.95       94.01      5.48 o 
  19   1   4       83.59       85.12      4.90 o 
   0   2   4      908.06      758.69     12.26 o 
   1   2   4       63.72       59.08      2.16 o 
   2   2   4     3676.53     3828.93     33.92 o 
   3   2   4     5864.86     6153.92     52.92 o 
   4   2   4      537.36      547.93      6.93 o 
   5   2   4     5094.63     5177.84     44.93 o 
   6   2   4      198.26      196.45      3.89 o 
   7   2   4     2667.58     2576.78     28.37 o 
   8   2   4       66.05       71.08      3.69 o 
   9   2   4     1042.16     1012.59     21.04 o 
  10   2   4      641.45      646.17     10.81 o 
  11   2   4        6.06        7.46      2.52 o 
  12   2   4      787.13      765.30     12.44 o 
  13   2   4        0.26        0.20      2.53 o 
  14   2   4     1154.22     1060.96     16.04 o 
  15   2   4      169.39      168.96      6.26 o 
  16   2   4       26.15       33.77      4.02 o 
  17   2   4       25.52       25.85      3.82 o 
  18   2   4        9.43       10.64      3.31 o 
  19   2   4        7.01        9.49      3.12 o 
   1   3   4      477.58      446.42      6.03 o 
   2   3   4      391.10      362.82      5.39 o 
   3   3   4        0.94        2.27      1.95 o 
   4   3   4     4270.48     4485.38     39.32 o 
   5   3   4      270.41      240.52      5.92 o 
   6   3   4     2866.87     2884.41     26.17 o 
   7   3   4     1335.42     1293.33     14.61 o 
   8   3   4     1120.55     1066.55     17.90 o 
   9   3   4     1905.59     1816.58     22.34 o 
  10   3   4        2.52        2.30      2.52 o 
  11   3   4      613.24      592.87     10.50 o 
  12   3   4        8.86       13.13      3.04 o 
  13   3   4       49.11       47.55      3.75 o 
  14   3   4      407.94      408.75      9.15 o 
  15   3   4      282.90      259.04      7.50 o 
  16   3   4      818.95      832.66     14.15 o 
  17   3   4      334.24      341.02      8.81 o 
  18   3   4      295.81      296.46      7.92 o 
  19   3   4      428.64      436.08      9.55 o 
   0   4   4      293.14      308.98      6.89 o 
   1   4   4       17.24       30.57      3.30 o 
   2   4   4     1029.88     1036.95     11.11 o 
   3   4   4     1119.52     1140.53     11.96 o 
   4   4   4       97.74       92.95      3.87 o 
   5   4   4     1208.57     1145.69     11.96 o 
   6   4   4      815.85      737.59      8.44 o 
   7   4   4     1186.68     1053.79     43.63 o 
   8   4   4     1825.42     1705.87     22.85 o 
   9   4   4      675.94      653.81     10.87 o 
  10   4   4     1561.66     1513.88     19.58 o 
  11   4   4       15.15        8.94      2.70 o 
  12   4   4      504.80      538.41     10.07 o 
  13   4   4      146.06      144.70      5.55 o 
  14   4   4      373.95      370.27      8.71 o 
  15   4   4      377.00      349.77      8.54 o 
  16   4   4        1.50        6.95      3.92 o 
  17   4   4       21.88       29.69      3.72 o 
  18   4   4       69.52       78.55      5.27 o 
  19   4   4        6.24        8.69      3.25 o 
   1   5   4      369.82      350.48      5.37 o 
   2   5   4      129.82      149.15      3.76 o 
   3   5   4      181.37      151.91      3.76 o 
   4   5   4      888.11      902.06     10.81 o 
   5   5   4       24.98       22.33      2.11 o 
   6   5   4       12.76       16.87      1.65 o 
   7   5   4       71.50       56.65      4.09 o 
   8   5   4     1364.57     1346.66     19.12 o 
   9   5   4      496.53      485.91      9.12 o 
  10   5   4        2.38        3.46      3.82 o 
  11   5   4       67.31       72.37      4.16 o 
  12   5   4       25.52       36.97      3.56 o 
  13   5   4       61.41       57.61      4.12 o 
  14   5   4      564.49      572.57     10.95 o 
  15   5   4        2.69        3.82      2.76 o 
  16   5   4      639.14      632.97     11.18 o 
  17   5   4       13.24       14.30      3.19 o 
  18   5   4      438.80      447.43     11.32 o 
  19   5   4        8.44        8.97      3.27 o 
   0   6   4     3895.96     4095.10     59.71 o 
   1   6   4      344.66      364.89      6.02 o 
   2   6   4     1539.39     1532.79     16.53 o 
   3   6   4       47.35       45.39      2.28 o 
   4   6   4       15.90       31.35      4.73 o 
   5   6   4       48.53       40.14      2.24 o 
   6   6   4      485.92      449.67     15.88 o 
   7   6   4      752.17      717.83     10.75 o 
   8   6   4     1001.79      993.17     15.42 o 
   9   6   4     1345.96     1261.32     18.54 o 
  10   6   4     2887.79     2821.94     62.35 o 
  11   6   4      271.47      249.98      6.84 o 
  12   6   4     1586.78     1573.73     20.84 o 
  13   6   4        3.82        4.13      2.95 o 
  14   6   4      346.35      346.78      9.52 o 
  15   6   4       59.75       61.01      4.41 o 
  16   6   4        8.45        8.66      3.02 o 
  17   6   4       12.88       14.26      3.24 o 
  18   6   4       64.61       81.49      5.17 o 
   1   7   4      724.78      761.55     10.53 o 
   2   7   4      151.46      158.29      4.36 o 
   3   7   4      485.01      513.01      7.50 o 
   4   7   4     1440.41     1368.83     15.22 o 
   5   7   4      101.57      107.34      3.73 o 
   6   7   4      177.57      160.82      3.90 o 
   7   7   4     1320.10     1262.14     16.26 o 
   8   7   4     1170.79     1106.99     19.33 o 
   9   7   4       50.64       59.46      4.23 o 
  10   7   4        7.89       14.19      3.41 o 
  11   7   4      110.79      105.79      5.75 o 
  12   7   4       20.67       29.81      3.53 o 
  13   7   4       11.20        9.01      3.04 o 
  14   7   4       39.98       43.58      3.97 o 
  15   7   4       59.38       55.15      4.04 o 
  16   7   4      120.62      130.08      5.41 o 
  17   7   4      139.55      120.13      5.36 o 
  18   7   4      127.52      125.01      5.54 o 
   0   8   4     6887.58     7082.37    100.21 o 
   1   8   4      204.02      196.92      5.00 o 
   2   8   4     3667.30     3629.16     38.14 o 
   3   8   4     1838.41     1849.67     21.17 o 
   4   8   4     1029.92      988.60     24.56 o 
   5   8   4      923.23      908.86     11.37 o 
   6   8   4       37.87       38.63      2.40 o 
   7   8   4      909.84      891.86     18.13 o 
   8   8   4      392.66      385.52      7.70 o 
   9   8   4      752.14      717.62     12.75 o 
  10   8   4     1699.52     1739.28     24.07 o 
  11   8   4       13.76       19.26      3.08 o 
  12   8   4     1119.86     1146.03     16.72 o 
  13   8   4       33.73       34.57      3.73 o 
  14   8   4      324.04      295.07      7.18 o 
  15   8   4        3.08        0.55      2.70 o 
  16   8   4      105.69      100.14      5.00 o 
  17   8   4        5.45        2.86      2.92 o 
  18   8   4        0.04       -0.35      2.78 o 
   1   9   4      680.28      637.54      9.64 o 
   2   9   4      916.94      932.18     12.60 o 
   3   9   4      191.28      208.42      5.22 o 
   4   9   4     1544.34     1551.35     18.52 o 
   5   9   4       16.28       18.48      2.11 o 
   6   9   4      894.26      932.42     11.66 o 
   7   9   4     3803.21     3860.33     45.36 o 
   8   9   4     2512.72     2618.34     29.83 o 
   9   9   4      142.48      143.63      5.68 o 
  10   9   4      777.96      796.75     13.86 o 
  11   9   4       78.35       74.85      4.70 o 
  12   9   4       95.05      107.34      4.62 o 
  13   9   4       15.79       17.82      3.09 o 
  14   9   4       15.82       18.93      3.11 o 
  15   9   4       65.54       86.26      4.63 o 
  16   9   4       26.11       25.88      3.55 o 
  17   9   4       94.91      105.87      5.21 o 
   0  10   4     3615.68     3668.92     55.04 o 
   1  10   4      304.32      289.09      6.22 o 
   2  10   4     2505.46     2469.75     27.49 o 
   3  10   4      997.40     1005.12     13.47 o 
   4  10   4      756.77      729.06     11.29 o 
   5  10   4        0.41        4.39      2.24 o 
   6  10   4      220.04      199.26      5.81 o 
   7  10   4        6.98        9.74      2.96 o 
   8  10   4       15.46       17.22      3.19 o 
   9  10   4       13.93       19.45      3.79 o 
  10  10   4      289.82      265.92      8.87 o 
  11  10   4      564.27      516.09     12.42 o 
  12  10   4      371.74      351.99     10.25 o 
  13  10   4      546.99      534.20     11.82 o 
  14  10   4      214.78      211.26      7.67 o 
  15  10   4       43.75       56.19      5.12 o 
  16  10   4       51.75       45.37      4.91 o 
  17  10   4        0.03       -1.19      3.47 o 
   1  11   4      707.43      670.73     20.04 o 
   2  11   4     1060.15      967.45     15.75 o 
   3  11   4      604.06      556.69      9.24 o 
   4  11   4     1863.44     1747.89     20.82 o 
   5  11   4      657.29      677.69     10.42 o 
   6  11   4     3011.78     2950.91     32.84 o 
   7  11   4      207.27      201.42      6.67 o 
   8  11   4     1273.37     1315.61     19.29 o 
   9  11   4        1.77        4.46      3.22 o 
  10  11   4      392.06      413.81     11.07 o 
  11  11   4      179.08      178.46      7.49 o 
  12  11   4        6.22        4.76      3.82 o 
  13  11   4      191.22      197.58      8.30 o 
  14  11   4       84.66       75.26      5.98 o 
  15  11   4       45.18       60.42      5.31 o 
  16  11   4      171.40      158.34      7.23 o 
   0  12   4      328.56      350.66     10.07 o 
   1  12   4        0.02       -0.19      1.92 o 
   2  12   4      480.65      489.83      8.70 o 
   3  12   4       37.95       31.96      2.95 o 
   4  12   4       33.19       43.60      3.17 o 
   5  12   4      268.96      246.21      6.07 o 
   6  12   4       94.61      104.47      6.71 o 
   7  12   4       21.71       19.20      3.54 o 
   8  12   4       37.54       34.05      3.67 o 
   9  12   4       16.81       20.23      3.99 o 
  10  12   4      163.42      171.29      7.50 o 
  11  12   4      144.08      148.99      7.25 o 
  12  12   4      151.51      167.72      7.63 o 
  13  12   4      210.84      209.60      8.59 o 
  14  12   4      128.49      137.19      7.47 o 
  15  12   4       96.18       98.88      6.64 o 
  16  12   4       13.00       13.45      4.04 o 
   1  13   4       14.96       21.35      2.69 o 
   2  13   4      506.44      510.29      8.97 o 
   3  13   4      333.66      343.21      7.32 o 
   4  13   4      644.28      677.29     10.82 o 
   5  13   4       78.10       86.45      4.02 o 
   6  13   4     1322.33     1313.57     21.77 o 
   7  13   4        0.20       -0.59      3.09 o 
   8  13   4      111.27      108.91      6.63 o 
   9  13   4       14.12        9.21      3.61 o 
  10  13   4       51.13       42.65      4.91 o 
  11  13   4       25.75       30.59      4.65 o 
  12  13   4      196.08      205.27      8.49 o 
  13  13   4        2.69        4.32      3.99 o 
  14  13   4      299.54      292.80     10.29 o 
  15  13   4       43.32       37.20      5.48 o 
   0  14   4       21.05       25.81      4.07 o 
   1  14   4        0.12        0.82      2.26 o 
   2  14   4      151.35      149.00      5.09 o 
   3  14   4        0.69       -0.21      2.24 o 
   4  14   4        3.11        6.83      2.37 o 
   5  14   4       99.20      105.15      4.35 o 
   6  14   4       27.51       22.71      3.97 o 
   7  14   4       25.10       27.45      4.04 o 
   8  14   4      288.48      282.81      8.91 o 
   9  14   4       10.00        5.50      4.65 o 
  10  14   4      322.20      303.19      9.90 o 
  11  14   4       10.41        9.67      3.95 o 
  12  14   4      245.69      223.73      9.00 o 
  13  14   4       48.13       49.36      6.18 o 
  14  14   4      272.30      290.51     10.55 o 
  15  14   4       12.47        5.37      4.20 o 
   1  15   4      717.48      743.41     11.92 o 
   2  15   4      165.57      149.51      5.20 o 
   3  15   4      552.26      551.87      9.89 o 
   4  15   4      181.17      156.71      5.32 o 
   5  15   4      112.43      108.23      5.23 o 
   6  15   4      451.94      441.98     13.37 o 
   7  15   4      238.15      247.53      8.50 o 
   8  15   4       25.15       39.00      5.49 o 
   9  15   4      252.91      276.77      9.20 o 
  10  15   4        2.66        8.86      4.23 o 
  11  15   4      200.65      198.32      9.19 o 
  12  15   4      160.34      174.22      8.34 o 
  13  15   4      155.31      145.08      7.91 o 
  14  15   4      141.43      151.41      8.19 o 
   0  16   4      473.39      484.38     13.32 o 
   1  16   4      195.03      189.95      6.12 o 
   2  16   4      386.37      375.43      8.28 o 
   3  16   4       96.06      108.12      4.78 o 
   4  16   4       40.60       45.16      3.58 o 
   5  16   4       64.28       63.49      3.94 o 
   6  16   4       38.30       29.36      4.39 o 
   7  16   4        0.09        2.36      3.23 o 
   8  16   4      231.73      217.90      9.76 o 
   9  16   4       41.29       49.38      5.57 o 
  10  16   4      445.66      465.75     12.64 o 
  11  16   4      168.71      166.90      8.22 o 
  12  16   4      281.83      286.27     10.37 o 
  13  16   4      436.28      438.54     13.71 o 
   1  17   4      635.46      612.95     11.06 o 
   2  17   4       49.03       57.89      3.99 o 
   3  17   4      466.60      429.11      9.01 o 
   4  17   4      216.27      236.57      6.83 o 
   5  17   4       19.30       18.50      3.14 o 
   6  17   4      371.61      389.56     11.01 o 
   7  17   4       63.88       58.62      5.24 o 
   8  17   4      179.44      183.99      8.11 o 
   9  17   4       53.18       45.80      5.09 o 
  10  17   4      105.25      103.05      7.94 o 
  11  17   4       27.65       23.69      5.11 o 
  12  17   4        7.46       15.30      4.60 o 
   0  18   4     1046.83      991.06     21.54 o 
   1  18   4      257.54      218.24      6.80 o 
   2  18   4      422.14      433.32      9.33 o 
   3  18   4        3.19       13.25      3.18 o 
   4  18   4      252.09      268.09      7.36 o 
   5  18   4        1.41        2.63      3.30 o 
   6  18   4        1.64        0.88      3.70 o 
   7  18   4        0.58       -0.96      3.35 o 
   8  18   4       49.18       52.02      5.54 o 
   9  18   4        1.68       -2.36      3.70 o 
  10  18   4      199.94      190.93     11.32 o 
  11  18   4        0.65       -3.15      3.96 o 
   1  19   4      144.55      138.20      7.34 o 
   2  19   4      180.49      167.89      6.19 o 
   3  19   4       29.83       29.10      3.82 o 
   4  19   4      280.11      274.37      8.31 o 
   5  19   4        0.00       -3.40      3.49 o 
   6  19   4      261.31      268.21      9.59 o 
   7  19   4        3.62       14.51      4.32 o 
   8  19   4      377.57      399.21     11.88 o 
   9  19   4        3.90       -0.55      3.54 o 
  10  19   4      148.38      156.85      9.60 o 
   0  20   4      945.40      944.28     24.22 o 
   1  20   4       74.39       74.05      4.86 o 
   2  20   4      227.70      235.05      7.47 o 
   3  20   4       79.06       70.78      4.86 o 
   4  20   4      199.05      188.34      7.30 o 
   5  20   4       41.00       38.62      4.49 o 
   6  20   4        0.63        0.49      3.87 o 
   7  20   4        0.10       -2.55      3.39 o 
   8  20   4       24.08       24.68      4.88 o 
   1  21   4      395.28      411.19      9.83 o 
   2  21   4       29.98       37.47      4.80 o 
   3  21   4       66.67       81.20      5.14 o 
   4  21   4       44.55       58.49      5.15 o 
   5  21   4       29.80       32.59      5.17 o 
   6  21   4      106.85      126.67      7.63 o 
   0  22   4      405.67      398.98     13.94 o 
   1  22   4       13.26       15.75      3.86 o 
   2  22   4       31.01       35.43      4.19 o 
   3  22   4       23.04       27.27      4.60 o 
   2   0   5      261.02      250.52      7.59 o 
   4   0   5     1159.52     1047.34     62.34 o 
   6   0   5       27.27       27.66      5.24 o 
   8   0   5     3903.87     3974.15     74.80 o 
  10   0   5      651.07      605.38     19.40 o 
  12   0   5      872.39      825.65     19.59 o 
  14   0   5       96.37      115.78      7.92 o 
  16   0   5        9.06        3.48      7.09 o 
   0   1   5    11009.29    11853.57    141.72 o 
   1   1   5        5.54        4.81      2.00 o 
   2   1   5     5895.48     6193.22     53.96 o 
   3   1   5      356.67      338.58      5.75 o 
   4   1   5     1963.28     1861.32     67.49 o 
   5   1   5      663.41      667.14      8.37 o 
   6   1   5        7.91       15.68      3.38 o 
   7   1   5       67.32       61.23      4.58 o 
   8   1   5      715.86      704.97     14.41 o 
   9   1   5      242.38      231.63      8.34 o 
  10   1   5     2387.64     2391.21     34.97 o 
  11   1   5      123.82      129.81      5.50 o 
  12   1   5     1675.53     1661.95     22.26 o 
  13   1   5       72.21       70.15      4.72 o 
  14   1   5      542.21      538.03     11.00 o 
  15   1   5      133.00      136.14      6.49 o 
  16   1   5      160.65      147.25      6.42 o 
  17   1   5       34.29       40.07      4.51 o 
   1   2   5     3176.76     3111.17     28.76 o 
   2   2   5      113.78      113.57      5.57 o 
   3   2   5     1045.36     1010.68     11.41 o 
   4   2   5     2043.91     2002.70     44.00 o 
   5   2   5       58.21       65.11      2.67 o 
   6   2   5      328.54      312.05      8.76 o 
   7   2   5      112.07      123.58      5.74 o 
   8   2   5     2003.22     2033.83     30.28 o 
   9   2   5      581.77      532.72     12.35 o 
  10   2   5       16.38       19.44      4.73 o 
  11   2   5      150.18      141.03      6.18 o 
  12   2   5      103.08      102.97      5.31 o 
  13   2   5        0.02        2.62      3.10 o 
  14   2   5       17.95       16.96      3.52 o 
  15   2   5       13.47       15.45      3.86 o 
  16   2   5      103.10      111.28      5.84 o 
  17   2   5       18.46       15.66      3.76 o 
   0   3   5     1109.28     1084.02     17.17 o 
   1   3   5        0.79       -2.71      1.80 o 
   2   3   5      452.03      416.30      6.43 o 
   3   3   5      173.72      159.37      3.94 o 
   4   3   5        5.88        0.79      1.59 o 
   5   3   5      926.25      900.58     10.40 o 
   6   3   5        6.24        4.92      2.18 o 
   7   3   5      321.06      308.16      8.77 o 
   8   3   5      191.64      188.07      7.57 o 
   9   3   5      132.51      126.62      6.30 o 
  10   3   5      800.47      756.75     15.36 o 
  11   3   5       92.82      104.35      5.55 o 
  12   3   5      353.85      344.17      8.54 o 
  13   3   5      368.81      388.38      9.27 o 
  14   3   5       78.07       69.49      4.90 o 
  15   3   5      740.03      738.66     13.59 o 
  16   3   5        4.45        6.09      3.50 o 
  17   3   5      189.90      225.41      7.79 o 
   1   4   5      864.31      858.21     10.24 o 
   2   4   5      512.15      496.31      7.06 o 
   3   4   5      194.47      164.90      3.96 o 
   4   4   5     1189.05     1179.28     12.85 o 
   5   4   5       13.84       18.16      2.09 o 
   6   4   5      117.54      119.03      4.76 o 
   7   4   5      403.44      391.11      9.96 o 
   8   4   5      927.41      913.50     23.54 o 
   9   4   5      486.34      474.10     11.61 o 
  10   4   5       33.97       38.18      4.46 o 
  11   4   5      342.64      342.68      9.07 o 
  12   4   5      312.63      305.62      8.72 o 
  13   4   5        1.88        0.27      3.09 o 
  14   4   5      680.21      645.23     12.37 o 
  15   4   5       34.98       31.81      4.39 o 
  16   4   5      570.36      513.03     11.25 o 
  17   4   5       52.28       67.92      5.25 o 
   0   5   5      410.14      388.95      8.74 o 
   1   5   5      217.05      214.05      4.60 o 
   2   5   5        5.34        8.70      2.22 o 
   3   5   5        0.76        0.86      1.79 o 
   4   5   5      190.29      183.79      4.33 o 
   5   5   5      513.92      487.20      8.42 o 
   6   5   5       23.75       25.74      2.56 o 
   7   5   5       43.48       41.17      4.27 o 
   8   5   5      101.86       89.01      5.53 o 
   9   5   5      193.07      169.46      7.19 o 
  10   5   5      155.71      137.79      6.92 o 
  11   5   5       11.41        9.67      3.40 o 
  12   5   5       21.07       26.49      3.92 o 
  13   5   5        6.23        6.43      3.50 o 
  14   5   5       69.84       84.24      5.28 o 
  15   5   5       92.31       82.68      5.35 o 
  16   5   5        5.24       10.53      3.71 o 
  17   5   5        0.05        3.96      3.48 o 
   1   6   5        8.70        7.24      1.75 o 
   2   6   5      880.19      847.22     10.27 o 
   3   6   5      356.00      312.99      5.54 o 
   4   6   5     2187.45     2150.49     21.11 o 
   5   6   5      449.24      444.87      8.47 o 
   6   6   5     1427.14     1406.28     17.72 o 
   7   6   5        0.15        5.76      4.64 o 
   8   6   5      641.76      581.68     13.74 o 
   9   6   5       94.18       97.17      5.68 o 
  10   6   5       24.04       21.06      4.31 o 
  11   6   5       16.58       10.91      3.38 o 
  12   6   5      495.61      498.73     11.26 o 
  13   6   5       45.94       44.75      4.67 o 
  14   6   5      690.91      706.84     14.25 o 
  15   6   5       56.42       57.52      4.83 o 
  16   6   5      674.44      644.88     15.67 o 
  17   6   5        2.26        1.80      2.85 o 
   0   7   5      225.72      190.62      9.89 o 
   1   7   5      119.97      115.28      3.53 o 
   2   7   5      781.30      722.56      9.31 o 
   3   7   5        0.46        4.26      1.94 o 
   4   7   5        1.87        4.44      1.90 o 
   5   7   5        1.02        6.77      2.72 o 
   6   7   5      168.46      173.68      7.77 o 
   7   7   5       51.64       46.84      4.43 o 
   8   7   5        2.13        5.36      3.30 o 
   9   7   5        0.49       -3.91      3.30 o 
  10   7   5      279.77      292.80      9.38 o 
  11   7   5       66.57       66.99      4.90 o 
  12   7   5      220.31      202.55      7.44 o 
  13   7   5      320.00      336.61      9.34 o 
  14   7   5      385.03      350.89     10.02 o 
  15   7   5       77.31       91.28      5.84 o 
  16   7   5       47.69       48.70      4.84 o 
   1   8   5      553.26      441.12     11.61 o 
   2   8   5      692.77      673.77      9.73 o 
   3   8   5      811.41      806.11     10.86 o 
   4   8   5     1881.89     1875.17     20.53 o 
   5   8   5        3.74        5.59      2.67 o 
   6   8   5     2428.94     2401.09     30.66 o 
   7   8   5        2.19        1.02      2.99 o 
   8   8   5     1249.74     1258.72     21.57 o 
   9   8   5       92.63       84.32      5.69 o 
  10   8   5      463.73      458.95     11.94 o 
  11   8   5        2.37        8.92      3.55 o 
  12   8   5        0.44        0.55      3.12 o 
  13   8   5        0.17        0.93      3.31 o 
  14   8   5       95.91      112.64      6.35 o 
  15   8   5        7.60        6.02      3.67 o 
  16   8   5      228.72      238.34      8.59 o 
   0   9   5     1853.73     1641.26     97.34 o 
   1   9   5      221.46      229.60      5.47 o 
   2   9   5     3350.05     3207.84     32.44 o 
   3   9   5      446.90      425.34      7.46 o 
   4   9   5      976.57      951.18     12.39 o 
   5   9   5      108.27      115.68      6.61 o 
   6   9   5      106.07      113.27      8.29 o 
   7   9   5       53.70       48.42      4.66 o 
   8   9   5      148.74      130.97      8.38 o 
   9   9   5       58.57       73.31      6.06 o 
  10   9   5      454.64      423.50     13.31 o 
  11   9   5      136.09      149.96      8.47 o 
  12   9   5      367.93      355.30     10.97 o 
  13   9   5      211.14      211.17      8.91 o 
  14   9   5      722.27      736.98     16.66 o 
  15   9   5       57.21       74.56      6.53 o 
  16   9   5       91.15      105.51      7.37 o 
   1  10   5      125.34      137.72      6.35 o 
   2  10   5      397.60      401.41      7.99 o 
   3  10   5       50.61       54.08      3.24 o 
   4  10   5     1000.07     1009.09     13.07 o 
   5  10   5      153.80      159.95      7.38 o 
   6  10   5     1627.79     1674.40     23.77 o 
   7  10   5       40.84       50.14      5.00 o 
   8  10   5      820.28      886.59     19.49 o 
   9  10   5      239.58      233.39      8.73 o 
  10  10   5      581.67      586.12     13.94 o 
  11  10   5       24.15       22.22      4.45 o 
  12  10   5      113.52      113.78      6.92 o 
  13  10   5        0.03        0.61      3.85 o 
  14  10   5        2.16        4.71      4.28 o 
  15  10   5       23.34       34.15      5.35 o 
   0  11   5     1499.31     1621.78     28.67 o 
   1  11   5        7.15        4.02      2.34 o 
   2  11   5     2017.32     1989.48     32.50 o 
   3  11   5       64.00       63.10      3.67 o 
   4  11   5      426.42      425.41      7.69 o 
   5  11   5      204.06      193.57      6.74 o 
   6  11   5        1.74        4.25      3.11 o 
   7  11   5      218.30      215.21      8.15 o 
   8  11   5      234.40      230.43      9.61 o 
   9  11   5       19.96       32.91      4.93 o 
  10  11   5      590.27      602.00     14.18 o 
  11  11   5        0.62        0.88      3.72 o 
  12  11   5      347.24      315.80     10.49 o 
  13  11   5        3.75        5.12      4.05 o 
  14  11   5      301.29      302.00     10.72 o 
  15  11   5        9.54       11.05      4.49 o 
   1  12   5       22.15       26.46      3.04 o 
   2  12   5       20.67       26.83      3.93 o 
   3  12   5       68.27       62.55      3.67 o 
   4  12   5       52.15       44.68      3.28 o 
   5  12   5       26.85       28.79      3.72 o 
   6  12   5      232.71      208.00      6.96 o 
   7  12   5       47.66       41.00      4.85 o 
   8  12   5       12.48       15.53      4.32 o 
   9  12   5       73.70       64.48      5.59 o 
  10  12   5       57.65       68.18      5.91 o 
  11  12   5       91.95       98.09      6.68 o 
  12  12   5       70.11       81.52      6.41 o 
  13  12   5       30.48       19.70      4.85 o 
  14  12   5        1.43        3.14      3.94 o 
   0  13   5      294.39      313.64     10.40 o 
   1  13   5       26.73       22.14      3.00 o 
   2  13   5      433.90      415.78      8.49 o 
   3  13   5       62.33       68.52      3.96 o 
   4  13   5       63.60       73.79      4.06 o 
   5  13   5       11.63       13.97      3.91 o 
   6  13   5      227.15      200.37      7.03 o 
   7  13   5       17.22       19.03      3.75 o 
   8  13   5      531.06      489.40     12.56 o 
   9  13   5      106.14       88.07      6.33 o 
  10  13   5      448.36      437.62     12.42 o 
  11  13   5       10.10       10.14      4.14 o 
  12  13   5      151.73      162.43      8.25 o 
  13  13   5       58.71       86.92      7.90 o 
   1  14   5       41.54       46.79      3.76 o 
   2  14   5        1.10        0.07      2.34 o 
   3  14   5      145.29      143.56      5.27 o 
   4  14   5       11.67       16.47      3.23 o 
   5  14   5        2.33        5.51      4.82 o 
   6  14   5       23.66       20.76      3.88 o 
   7  14   5        5.37        4.66      3.31 o 
   8  14   5       17.93       21.08      4.61 o 
   9  14   5       68.47       67.58      6.06 o 
  10  14   5       11.31       21.81      4.68 o 
  11  14   5        7.10        9.57      4.49 o 
  12  14   5       23.00       27.32      4.90 o 
  13  14   5        0.87       -2.78      4.09 o 
   0  15   5       65.89       85.30      6.30 o 
   1  15   5       38.16       46.36      3.80 o 
   2  15   5      143.58      156.07      5.64 o 
   3  15   5       51.19       61.00      4.24 o 
   4  15   5       48.31       57.44      5.30 o 
   5  15   5       87.89      100.91      6.19 o 
   6  15   5      107.17      117.52      7.77 o 
   7  15   5       85.68       86.09      5.56 o 
   8  15   5      232.76      233.11      9.27 o 
   9  15   5        4.65        4.62      4.13 o 
  10  15   5      181.39      211.65      9.11 o 
  11  15   5        0.89        2.73      3.87 o 
  12  15   5      158.41      164.98     10.34 o 
   1  16   5       83.48       90.54      4.81 o 
   2  16   5       30.14       36.61      3.62 o 
   3  16   5       26.04       34.48      3.67 o 
   4  16   5      202.14      190.69      8.15 o 
   5  16   5       91.17       97.80      6.44 o 
   6  16   5      500.60      485.45     12.79 o 
   7  16   5       44.71       69.84      7.00 o 
   8  16   5       36.52       46.52      5.67 o 
   9  16   5      239.72      228.63      9.52 o 
  10  16   5       14.47       16.16      4.81 o 
  11  16   5       81.34       83.92      6.79 o 
   0  17   5      259.41      270.42     10.73 o 
   1  17   5        2.77        1.54      3.41 o 
   2  17   5      188.62      201.14      7.96 o 
   3  17   5      147.75      150.59      6.89 o 
   4  17   5      111.65      112.27      7.05 o 
   5  17   5      180.76      173.46      8.20 o 
   6  17   5        6.72       13.69      4.63 o 
   7  17   5       92.21      105.12      6.98 o 
   8  17   5       22.82       22.69      4.75 o 
   9  17   5        5.74        6.73      4.38 o 
  10  17   5       44.01       44.47      8.31 o 
   1  18   5       12.00        8.47      3.18 o 
   2  18   5      328.68      357.88      8.87 o 
   3  18   5        4.05        9.45      3.45 o 
   4  18   5      604.18      667.19     15.68 o 
   5  18   5       15.79       22.00      5.06 o 
   6  18   5     1028.26     1075.29     21.21 o 
   7  18   5       46.91       64.65      6.12 o 
   8  18   5      285.49      308.27     11.03 o 
   0  19   5      154.71      135.67      8.49 o 
   1  19   5       13.03       17.78      3.70 o 
   2  19   5      115.46      131.86      5.89 o 
   3  19   5        0.61       -2.63      3.55 o 
   4  19   5      167.76      182.89      8.81 o 
   5  19   5        7.89       10.99      4.59 o 
   6  19   5       29.68       29.84      5.37 o 
   1  20   5       36.58       32.04      4.04 o 
   2  20   5      107.80      111.12      5.86 o 
   3  20   5        8.65       13.22      4.52 o 
   0   0   6     3962.98     3631.50    176.25 o 
   2   0   6     2139.70     2256.12     31.77 o 
   4   0   6        2.92        7.64      2.86 o 
   6   0   6       65.79       62.39      7.05 o 
   8   0   6     1127.33     1164.71     29.50 o 
  10   0   6     3305.30     3218.25     64.86 o 
  12   0   6     1408.09     1431.43     72.33 o 
  14   0   6      191.64      193.17     12.35 o 
   1   1   6      611.35      568.58      8.30 o 
   2   1   6       81.17       78.48      3.49 o 
   3   1   6       90.82       88.71      3.26 o 
   4   1   6       24.82       25.75      3.08 o 
   5   1   6      102.57      114.38      5.96 o 
   6   1   6      260.76      240.09      8.27 o 
   7   1   6       11.85        9.73      3.85 o 
   8   1   6      714.32      671.20     14.82 o 
   9   1   6       25.90       25.27      4.84 o 
  10   1   6       53.28       47.06      8.32 o 
  11   1   6       11.53       15.88      4.42 o 
  12   1   6        2.17        1.80      4.57 o 
  13   1   6        5.59        5.93      3.87 o 
  14   1   6        0.86       -3.85      3.60 o 
  15   1   6        8.71        2.65      3.68 o 
   0   2   6     2866.02     2750.53    126.08 o 
   1   2   6        0.82        0.66      1.98 o 
   2   2   6     1324.19     1297.54     15.48 o 
   3   2   6       41.01       43.98      2.66 o 
   4   2   6        1.75       -2.24      2.10 o 
   5   2   6      196.39      182.16      7.30 o 
   6   2   6        1.08       -2.76      2.94 o 
   7   2   6      439.13      432.04     11.27 o 
   8   2   6      392.98      357.56     10.52 o 
   9   2   6      140.27      136.13      7.10 o 
  10   2   6     1456.37     1425.69     24.67 o 
  11   2   6      235.14      233.18      9.01 o 
  12   2   6      540.06      540.88     13.78 o 
  13   2   6       98.93      103.61      6.84 o 
  14   2   6       71.07       80.36      6.42 o 
  15   2   6        3.68        3.76      3.88 o 
   1   3   6      175.80      160.80      4.46 o 
   2   3   6      236.58      224.29      5.17 o 
   3   3   6      130.64      120.67      3.78 o 
   4   3   6      676.27      689.44     10.98 o 
   5   3   6     1076.20     1064.17     18.93 o 
   6   3   6      242.55      249.25      8.44 o 
   7   3   6       20.03       25.12      4.45 o 
   8   3   6     1058.60     1045.40     19.38 o 
   9   3   6      273.40      265.03      9.44 o 
  10   3   6       87.54       89.84      6.50 o 
  11   3   6       11.15       19.51      4.52 o 
  12   3   6        0.13       -2.71      3.64 o 
  13   3   6       21.38       17.88      4.41 o 
  14   3   6       51.18       50.49      5.75 o 
  15   3   6       74.76       60.67      5.94 o 
   0   4   6      476.38      482.69     10.74 o 
   1   4   6        1.55        1.74      1.89 o 
   2   4   6      382.03      360.10      9.24 o 
   3   4   6      303.52      288.95      5.66 o 
   4   4   6       91.49      103.68      4.53 o 
   5   4   6      180.49      169.79      8.41 o 
   6   4   6      139.88      120.36      6.36 o 
   7   4   6      202.29      193.97      7.99 o 
   8   4   6       16.93       14.41      4.12 o 
   9   4   6        7.11        6.99      4.13 o 
  10   4   6       57.36       55.19      5.60 o 
  11   4   6       19.67       25.95      4.87 o 
  12   4   6       43.75       46.35      5.56 o 
  13   4   6       22.74       32.53      4.94 o 
  14   4   6       63.28       71.50      6.40 o 
  15   4   6        4.60        0.97      3.83 o 
   1   5   6       97.33       87.65      3.53 o 
   2   5   6     1011.69      963.00     15.61 o 
   3   5   6      172.12      163.08      4.49 o 
   4   5   6     2201.85     2121.71     25.14 o 
   5   5   6       25.52       35.53      4.48 o 
   6   5   6     1561.87     1487.89     24.48 o 
   7   5   6      133.44      131.85      7.09 o 
   8   5   6     1037.58     1073.67     29.44 o 
   9   5   6      180.12      156.66      7.61 o 
  10   5   6       43.85       47.09      5.31 o 
  11   5   6        1.68        0.22      3.59 o 
  12   5   6       38.96       38.65      5.17 o 
  13   5   6       36.19       46.37      5.65 o 
  14   5   6      199.26      174.66      8.56 o 
  15   5   6       16.88       21.06      5.14 o 
   0   6   6        4.89        5.57      2.80 o 
   1   6   6      127.70      103.18      3.67 o 
   2   6   6      139.40      126.76      4.01 o 
   3   6   6       47.95       46.75      2.90 o 
   4   6   6      191.68      195.05      6.32 o 
   5   6   6       34.37       30.25      3.69 o 
   6   6   6      170.46      177.57      7.87 o 
   7   6   6       32.30       34.17      4.71 o 
   8   6   6       82.07       99.94      6.48 o 
   9   6   6       62.52       58.56      5.55 o 
  10   6   6       15.68        9.07      4.15 o 
  11   6   6       70.63       73.46      6.12 o 
  12   6   6        2.66        2.19      3.67 o 
  13   6   6       11.27       13.37      4.55 o 
  14   6   6      154.24      168.87      8.36 o 
   1   7   6      335.53      319.72      6.13 o 
   2   7   6      287.51      268.13      8.48 o 
   3   7   6      243.78      249.72      5.46 o 
   4   7   6     2030.78     2036.11     24.55 o 
   5   7   6      150.41      162.73      6.82 o 
   6   7   6     1989.62     1959.55     30.64 o 
   7   7   6      202.59      191.69      8.06 o 
   8   7   6      536.71      530.00     13.14 o 
   9   7   6        1.00        4.10      4.13 o 
  10   7   6        3.14        4.63      3.81 o 
  11   7   6        2.00        3.30      4.19 o 
  12   7   6       31.48       26.86      4.80 o 
  13   7   6       50.11       56.34      5.95 o 
  14   7   6      321.22      326.14     11.32 o 
   0   8   6       26.77       42.06      3.96 o 
   1   8   6       39.79       45.07      2.87 o 
   2   8   6      278.65      265.50      5.71 o 
   3   8   6       35.34       43.50      3.10 o 
   4   8   6       68.19       74.97      4.54 o 
   5   8   6      197.71      208.27      6.92 o 
   6   8   6        0.07        1.79      3.81 o 
   7   8   6      335.55      324.12     10.41 o 
   8   8   6       28.51       31.78      4.80 o 
   9   8   6       91.89       93.16      6.22 o 
  10   8   6       80.25       86.74      6.47 o 
  11   8   6      146.29      150.85      7.60 o 
  12   8   6       79.01       67.10      6.06 o 
  13   8   6       14.20        8.78      6.25 o 
  14   8   6      328.31      331.49     15.49 o 
   1   9   6       13.64       17.01      2.44 o 
   2   9   6      103.29      130.31      5.65 o 
   3   9   6       28.75       25.25      3.22 o 
   4   9   6      677.89      660.57     11.34 o 
   5   9   6        5.07        6.34      2.96 o 
   6   9   6      535.82      529.20     14.90 o 
   7   9   6        9.74       18.39      4.33 o 
   8   9   6      205.67      196.76      8.30 o 
   9   9   6       66.35       63.46      5.80 o 
  10   9   6        2.70        4.16      3.90 o 
  11   9   6       89.72       75.54      6.34 o 
  12   9   6       10.06       10.25      4.73 o 
  13   9   6       42.64       44.14      5.52 o 
   0  10   6       85.94       97.37      5.40 o 
   1  10   6        2.36        5.91      2.22 o 
   2  10   6      588.03      560.08     10.18 o 
   3  10   6        8.52        2.60      2.72 o 
   4  10   6      110.38      118.98      5.02 o 
   5  10   6        0.98       -3.30      2.74 o 
   6  10   6      102.22      103.89      6.49 o 
   7  10   6        3.87        2.80      3.51 o 
   8  10   6      433.98      409.18     11.72 o 
   9  10   6        6.64        6.11      4.18 o 
  10  10   6      428.38      416.63     12.14 o 
  11  10   6        8.64       12.80      4.63 o 
  12  10   6      234.88      239.84      9.67 o 
  13  10   6       24.61       28.86      5.22 o 
   1  11   6      385.49      369.75      7.10 o 
   2  11   6       17.80       17.88      2.65 o 
   3  11   6      169.16      162.20      5.71 o 
   4  11   6       50.33       51.77      4.36 o 
   5  11   6       60.65       61.60      5.81 o 
   6  11   6       89.96      101.15      6.37 o 
   7  11   6       20.38       32.72      4.83 o 
   8  11   6       26.37       26.82      5.52 o 
   9  11   6        2.63       -2.10      3.74 o 
  10  11   6       20.58       28.38      4.99 o 
  11  11   6       20.81       13.87      4.36 o 
  12  11   6       52.86       53.70      6.24 o 
   0  12   6      885.79      926.82     17.37 o 
   1  12   6       83.55       78.95      4.07 o 
   2  12   6      857.60      886.78     12.84 o 
   3  12   6        9.00       12.44      3.46 o 
   4  12   6       67.88       65.15      4.81 o 
   5  12   6      142.73      132.56      6.17 o 
   6  12   6       58.60       61.40      5.66 o 
   7  12   6      180.04      175.37      8.20 o 
   8  12   6      395.12      396.63     11.77 o 
   9  12   6      166.50      174.91      8.55 o 
  10  12   6      517.20      515.76     13.91 o 
  11  12   6      172.44      189.39      8.99 o 
   1  13   6       37.81       50.72      3.69 o 
   2  13   6        1.22        4.66      2.55 o 
   3  13   6        0.60       -1.68      3.00 o 
   4  13   6        2.27        2.14      3.15 o 
   5  13   6       74.59       87.92      5.44 o 
   6  13   6       26.95       29.69      4.83 o 
   7  13   6        0.72       -0.46      3.64 o 
   8  13   6       30.07       22.23      5.01 o 
   9  13   6       48.95       54.10      8.26 o 
  10  13   6       99.84      111.81      7.26 o 
  11  13   6        6.18        7.64      6.80 o 
   0  14   6      652.11      667.36     16.86 o 
   1  14   6       75.28       77.84      4.69 o 
   2  14   6      646.69      652.65     12.01 o 
   3  14   6        6.33       13.71      3.76 o 
   4  14   6      235.41      235.94      8.03 o 
   5  14   6       39.87       43.70      4.63 o 
   6  14   6        8.26        8.86      4.14 o 
   7  14   6       31.66       34.02      5.30 o 
   8  14   6      173.24      163.79      8.35 o 
   9  14   6        1.49        2.57      4.14 o 
  10  14   6      122.04      119.39      8.76 o 
   1  15   6       94.26      103.94      5.19 o 
   2  15   6       22.70       30.99      4.82 o 
   3  15   6      117.10      123.22      6.66 o 
   4  15   6       51.70       47.92      4.91 o 
   5  15   6        3.50        6.38      3.61 o 
   6  15   6      214.47      238.24      9.62 o 
   7  15   6        5.07        3.98      4.24 o 
   8  15   6       37.44       34.84      5.46 o 
   0  16   6      273.66      299.64     12.03 o 
   1  16   6        0.09       -0.30      3.17 o 
   2  16   6      157.09      190.91      8.62 o 
   3  16   6       29.10       36.71      5.30 o 
   4  16   6       82.75       80.75      5.88 o 
   5  16   6       16.87       18.64      4.17 o 
   6  16   6        4.45        5.13      5.00 o 
   7  16   6       28.45       41.09      5.74 o 
   1  17   6        9.52        9.69      3.42 o 
   2  17   6      115.63      122.88      7.39 o 
   3  17   6       27.85       30.17      5.33 o 
   4  17   6      288.15      324.40     10.67 o 
   5  17   6       23.48       32.08      4.56 o 
   0  18   6        2.50        5.19      4.11 o 
   1  18   6        3.60        7.31      3.32 o 
   2   0   7       45.59       38.29      4.11 o 
   4   0   7        3.54        2.87      6.79 o 
   6   0   7       74.86       65.31     15.21 o 
   8   0   7       43.75       45.36      7.61 o 
  10   0   7        4.29        8.02      6.68 o 
  12   0   7       71.84       71.66      8.95 o 
   0   1   7       31.97       31.02      4.07 o 
   1   1   7       10.08        9.33      2.27 o 
   2   1   7      194.20      202.17      5.24 o 
   3   1   7        5.92        3.38      3.50 o 
   4   1   7        2.69        0.32      4.40 o 
   5   1   7      131.80      118.83      7.19 o 
   6   1   7       64.50       61.69      5.70 o 
   7   1   7       21.27       17.00      4.20 o 
   8   1   7      319.92      312.76     10.34 o 
   9   1   7        0.33       -0.41      3.80 o 
  10   1   7      319.01      337.87     11.15 o 
  11   1   7       11.01        5.93      4.63 o 
  12   1   7       89.88       92.07      6.85 o 
   1   2   7      181.81      178.39      4.98 o 
   2   2   7       11.84       11.49      2.69 o 
   3   2   7        4.18        3.89      3.72 o 
   4   2   7       94.07      101.76      6.08 o 
   5   2   7        5.76        5.73      3.82 o 
   6   2   7      319.44      320.62     10.94 o 
   7   2   7        6.89        6.82      3.93 o 
   8   2   7       75.94       88.01      6.48 o 
   9   2   7       28.02       13.33      4.32 o 
  10   2   7       40.59       24.45      5.26 o 
  11   2   7       25.46       29.14      5.42 o 
  12   2   7        0.44       -0.25      4.09 o 
   0   3   7      615.20      617.26     14.46 o 
   1   3   7        5.90        8.84      2.46 o 
   2   3   7      821.66      801.59     12.80 o 
   3   3   7      302.73      301.50      9.57 o 
   4   3   7       96.97      100.37      6.16 o 
   5   3   7      551.85      556.24     13.31 o 
   6   3   7        7.66        3.55      4.06 o 
   7   3   7       81.24       89.93      6.31 o 
   8   3   7       54.20       63.15      6.07 o 
   9   3   7        1.37        4.20      3.90 o 
  10   3   7      220.19      219.94      9.39 o 
  11   3   7       71.59       83.93      6.66 o 
  12   3   7       86.80       76.85      6.88 o 
   1   4   7      637.68      644.24      9.60 o 
   2   4   7      327.69      326.52      9.46 o 
   3   4   7       15.65       15.89      4.17 o 
   4   4   7      823.23      792.35     16.33 o 
   5   4   7        8.83        5.11      5.48 o 
   6   4   7      539.79      555.75     13.58 o 
   7   4   7        5.57        5.06      4.08 o 
   8   4   7      808.68      814.22     17.50 o 
   9   4   7      178.01      198.59      8.66 o 
  10   4   7      204.71      243.60      9.76 o 
  11   4   7      125.32      137.06      7.72 o 
  12   4   7       24.31       24.72      5.46 o 
   0   5   7      723.95      775.34     15.25 o 
   1   5   7        2.74        6.21      2.30 o 
   2   5   7      838.04      888.83     13.85 o 
   3   5   7       42.90       46.00      4.16 o 
   4   5   7      276.22      279.97      9.58 o 
   5   5   7      404.06      375.19     11.10 o 
   6   5   7      151.16      149.01      7.49 o 
   7   5   7       56.82       58.63      5.73 o 
   8   5   7        8.34        7.29      4.44 o 
   9   5   7        8.96       12.01      4.31 o 
  10   5   7      163.22      147.39      7.95 o 
  11   5   7        4.33        9.10      4.15 o 
  12   5   7      142.34      136.89      8.03 o 
   1   6   7       31.30       30.81      2.94 o 
   2   6   7      198.16      212.23      6.96 o 
   3   6   7        6.88        8.87      3.32 o 
   4   6   7      797.59      769.24     18.14 o 
   5   6   7       19.52       15.43      4.37 o 
   6   6   7      345.44      343.24     10.74 o 
   7   6   7       36.87       34.77      5.22 o 
   8   6   7      690.38      665.48     15.67 o 
   9   6   7      113.62      111.11      7.18 o 
  10   6   7       55.59       56.04      6.09 o 
  11   6   7       55.72       60.32      6.09 o 
   0   7   7      387.92      401.52     10.60 o 
   1   7   7       15.79       18.33      2.77 o 
   2   7   7      155.55      159.88      5.72 o 
   3   7   7      113.70      110.24      5.50 o 
   4   7   7       20.37       19.54      4.47 o 
   5   7   7        6.62        5.09      3.63 o 
   6   7   7       10.26       20.20      4.46 o 
   7   7   7       10.16       12.17      4.36 o 
   8   7   7        3.58       -1.67      5.93 o 
   9   7   7       18.88       12.00      4.64 o 
  10   7   7      115.82      104.37      7.04 o 
  11   7   7       54.35       43.82      5.79 o 
   1   8   7      212.38      227.37      5.75 o 
   2   8   7      100.39      106.46      4.99 o 
   3   8   7       71.67       70.52      4.81 o 
   4   8   7      185.93      200.91      8.29 o 
   5   8   7      136.10      144.11      7.30 o 
   6   8   7       21.97       28.71      4.98 o 
   7   8   7      306.07      302.63     16.68 o 
   8   8   7      143.80      130.88     10.17 o 
   9   8   7        0.18        0.68      4.32 o 
  10   8   7        2.83       -0.63      3.94 o 
   0   9   7       45.54       45.66      4.89 o 
   1   9   7       13.51       12.38      3.07 o 
   2   9   7        2.55       -0.58      2.65 o 
   3   9   7      216.43      228.47      7.73 o 
   4   9   7        5.39        5.60      3.76 o 
   5   9   7      162.83      171.14     11.92 o 
   6   9   7       37.91       43.12      5.46 o 
   7   9   7       95.39      104.61      6.97 o 
   8   9   7       78.62       84.87      6.65 o 
   9   9   7       72.12       70.18      6.25 o 
  10   9   7       84.17       92.68      7.01 o 
   1  10   7      340.73      340.27      8.24 o 
   2  10   7       17.70       14.47      3.17 o 
   3  10   7       47.65       50.50      4.42 o 
   4  10   7       44.61       41.74      5.21 o 
   5  10   7       63.64       65.27      5.84 o 
   6  10   7       41.03       37.62      5.20 o 
   7  10   7      245.36      266.04     10.10 o 
   8  10   7        6.55        7.20      4.26 o 
   9  10   7       33.32       41.69      5.66 o 
   0  11   7      137.42      125.20      8.66 o 
   1  11   7        5.38        6.08      3.04 o 
   2  11   7       46.79       47.65      4.15 o 
   3  11   7       66.50       59.76      4.46 o 
   4  11   7       15.78       14.74      4.31 o 
   5  11   7       17.75       15.16      4.29 o 
   6  11   7       20.52       25.07      4.89 o 
   7  11   7        6.94        7.57      4.25 o 
   8  11   7      121.19      123.20      7.52 o 
   1  12   7        6.48       11.42      3.24 o 
   2  12   7       26.10       20.22      3.59 o 
   3  12   7        3.17        3.03      3.13 o 
   4  12   7      110.47      104.72      6.77 o 
   5  12   7        0.09       -0.78      3.97 o 
   6  12   7      183.46      183.96      8.61 o 
   7  12   7       84.69      100.21      7.04 o 
   0  13   7      356.63      412.09     12.56 o 
   1  13   7        9.33       15.71      3.63 o 
   2  13   7      393.83      421.40      9.86 o 
   3  13   7       17.83       13.55      3.51 o 
   4  13   7      185.71      198.58      8.85 o 
   5  13   7       45.34       42.29      5.54 o 
   6  13   7        0.53        7.62      4.04 o 
   1  14   7      158.16      183.04      6.88 o 
   2  14   7        3.53        8.78      3.45 o 
   3  14   7       38.55       39.37      4.24 o 
   4  14   7      147.42      146.62     11.69 o 
   0   0   8       37.44       27.18      5.87 o 
   2   0   8        9.68        1.93      4.76 o 
   4   0   8       18.77       21.02      6.78 o 
   6   0   8        9.75       12.08      6.74 o 
   8   0   8       33.57       39.82      7.68 o 
   1   1   8       48.31       36.74      4.85 o 
   2   1   8       67.84       72.66      5.61 o 
   3   1   8       60.67       70.88      5.83 o 
   4   1   8      423.72      398.96     11.73 o 
   5   1   8        8.49       10.39      4.01 o 
   6   1   8      329.25      346.52     11.24 o 
   7   1   8        0.81        3.23      4.21 o 
   8   1   8       91.61       94.23      6.89 o 
   0   2   8       23.59       28.50      4.93 o 
   1   2   8       17.43       16.25      4.39 o 
   2   2   8       88.11       89.75      5.98 o 
   3   2   8        1.97        8.07      3.97 o 
   4   2   8       43.22       49.49      5.65 o 
   5   2   8        1.46       -1.34      3.66 o 
   6   2   8        0.40       -5.08      3.74 o 
   7   2   8       13.80       17.78      4.49 o 
   8   2   8        9.34       13.71      4.70 o 
   1   3   8      210.89      239.51      8.97 o 
   2   3   8       35.08       37.23      4.82 o 
   3   3   8      202.46      224.66      8.94 o 
   4   3   8      118.30      133.04      9.96 o 
   5   3   8       10.65       10.58      4.09 o 
   6   3   8      273.70      272.99     10.14 o 
   7   3   8        0.28       -0.31      3.96 o 
   0   4   8      348.93      343.41     14.71 o 
   1   4   8       68.43       84.27      6.00 o 
   2   4   8      285.03      296.20      9.80 o 
   3   4   8       23.77       37.35      5.87 o 
   4   4   8       74.64       71.67      5.98 o 
   5   4   8       34.10       33.02      5.01 o 
   6   4   8        8.88        6.86      4.58 o 
   7   4   8        7.31       13.56      4.17 o 
   1   5   8       32.01       30.46      4.15 o 
   2   5   8       18.23       17.01      4.62 o 
   3   5   8       12.85       18.06      4.43 o 
   4   5   8        9.49       12.52      4.00 o 
   5   5   8       10.09       17.68      4.67 o 
   6   5   8      167.08      173.01     10.77 o 
   7   5   8        9.94       12.20      4.39 o 
   0   6   8      432.41      450.11     16.91 o 
   1   6   8        7.97        8.89      3.35 o 
   2   6   8      306.48      344.62     10.80 o 
   3   6   8        3.49        6.56      4.05 o 
   4   6   8       68.26       72.43      6.03 o 
   5   6   8      119.10      125.99      7.43 o 
   6   6   8        8.68       11.67      4.29 o 
   1   7   8      115.93      121.25      5.99 o 
   2   7   8        4.22        1.20      5.25 o 
   3   7   8       97.26      105.92      6.72 o 
   4   7   8        1.93       -0.27      3.82 o 
   5   7   8       33.42       39.70      5.29 o 
   0   8   8      205.73      206.91     11.87 o 
   1   8   8        2.71        4.50      3.51 o 
   2   8   8      149.89      161.84     10.92 o 
   3   8   8       23.94       28.17      4.79 o 
   4   8   8       15.87       23.03      4.55 o 
   1   9   8       57.48       77.02     11.23 o 
   2   9   8        7.94        5.55      4.13 o 
                                                 
